# Supplementary material for: N′-Benzyl­idene­thio­phene-2-carbohydrazide
Source: Acta Crystallogr Sect E Struct Rep Online. 2010 Dec 8;67(Pt 1):o50. doi: 10.1107/S1600536810050154 (PMC3050357; doi:10.1107/S1600536810050154)
Supplement: Supplementary file 2 [file e-67-00o50-Isup2.hkl]

# 
# h,k,l, Fc-squared, Fo-squared, sigma(Fo-squared) and status flag 
# 
data_I
_shelx_title ' bq in C2/c' 
_shelx_refln_list_code          4 
_shelx_F_calc_maximum      247.30 
_exptl_crystal_F_000       960.00 
_reflns_d_resolution_high  0.8255 
 
loop_ 
 _symmetry_equiv_pos_as_xyz 
 'x, y, z' 
 '-x, y, -z+1/2' 
 'x+1/2, y+1/2, z' 
 '-x+1/2, y+1/2, -z+1/2' 
 '-x, -y, -z' 
 'x, -y, z-1/2' 
 '-x+1/2, -y+1/2, -z' 
 'x+1/2, -y+1/2, z-1/2' 
 
_cell_length_a    22.5092 
_cell_length_b     5.3202 
_cell_length_c    20.8548 
_cell_angle_alpha  90.000 
_cell_angle_beta  114.434 
_cell_angle_gamma  90.000 
 
_shelx_F_squared_multiplier     1.000 
 
loop_ 
 _refln_index_h 
 _refln_index_k 
 _refln_index_l 
 _refln_F_squared_calc 
 _refln_F_squared_meas 
 _refln_F_squared_sigma 
 _refln_observed_status 
   4   0   0    14407.06     8867.91    189.87 o 
   6   0   0      584.59     1996.49     74.33 o 
   8   0   0      764.07      619.38     23.03 o 
  10   0   0      439.40      453.28     20.43 o 
  12   0   0      265.48      391.69     27.41 o 
  14   0   0        8.78       56.74     17.57 o 
  16   0   0       22.97       26.72     43.64 o 
  18   0   0      648.84      740.36    136.35 o 
  20   0   0       17.70       30.32     47.83 o 
  22   0   0     1286.18     1042.86    128.85 o 
  24   0   0       65.33       16.39     68.76 o 
   1   1   0     1911.05      569.56     45.50 o 
   3   1   0     8832.07     7131.86    182.37 o 
   5   1   0    10244.89     7970.26    126.89 o 
   7   1   0      599.24      233.04     11.42 o 
   9   1   0      148.60      136.14     24.46 o 
  11   1   0       17.75       19.40     18.47 o 
  13   1   0       65.86       86.83     24.34 o 
  15   1   0        1.87       -9.32     17.22 o 
  17   1   0        0.84       -2.29     14.76 o 
  19   1   0       13.93       19.20     11.56 o 
  21   1   0      284.83      275.60     26.18 o 
  23   1   0        1.80       32.26     32.25 o 
   0   2   0     4520.17     5795.68    200.66 o 
   2   2   0     4658.19     5467.60    146.37 o 
   4   2   0      390.93      407.04     24.47 o 
   6   2   0      523.76      548.29     23.49 o 
   8   2   0     1069.35     1036.62     31.22 o 
  10   2   0      556.46      469.54     20.10 o 
  12   2   0      290.51      297.21     29.44 o 
  14   2   0       37.13       28.41     28.34 o 
  16   2   0      108.81       59.32     27.12 o 
  18   2   0        8.94       11.90     26.41 o 
  20   2   0       23.30       25.11     25.78 o 
  22   2   0      242.37      213.19     49.84 o 
   1   3   0        0.84      -12.85     32.62 o 
   3   3   0      213.74      270.29     26.06 o 
   5   3   0      956.97      781.72     42.37 o 
   7   3   0      492.28      502.35     23.97 o 
   9   3   0     1398.87     1549.02     57.85 o 
  11   3   0      163.10      163.66     24.04 o 
  13   3   0        2.84       -7.32     10.54 o 
  15   3   0        0.07        1.35      8.12 o 
  17   3   0       83.69       63.24     37.50 o 
  19   3   0       49.64       44.20     35.67 o 
  21   3   0        1.94       22.82     36.91 o 
   0   4   0      454.89      497.98     54.17 o 
   2   4   0      192.96      182.96     34.61 o 
   4   4   0       88.31      102.50     28.94 o 
   6   4   0     2033.48     1999.98     54.03 o 
   8   4   0      724.38      744.79     35.52 o 
  10   4   0      943.96      993.60     44.63 o 
  12   4   0       58.84       83.67     21.22 o 
  14   4   0       42.31       28.19     20.97 o 
  16   4   0       79.88       45.65     21.06 o 
  18   4   0        4.66       48.61     43.35 o 
   1   5   0        5.93        6.16     22.46 o 
   3   5   0      346.85      332.44     45.39 o 
   5   5   0      301.58      300.09     24.02 o 
   7   5   0        6.83       -0.05     14.01 o 
   9   5   0        5.73       25.10     20.77 o 
  11   5   0       39.63       50.34     27.42 o 
  13   5   0       81.67       99.12     29.17 o 
  15   5   0      152.85      118.50     32.74 o 
   0   6   0      120.25       11.04     62.76 o 
   2   6   0        1.74        6.84     25.17 o 
   4   6   0        0.01       29.59     35.41 o 
   6   6   0        1.03        1.08     32.16 o 
   8   6   0        9.03        6.35     27.91 o 
 -23   1   1       17.02       15.37     27.20 o 
 -21   1   1      237.43      194.73     19.31 o 
 -19   1   1       86.70       73.51     18.99 o 
 -17   1   1      172.36      187.32     23.20 o 
 -15   1   1       92.02       87.58     20.96 o 
 -13   1   1      461.02      553.38     35.70 o 
 -11   1   1     3145.11     3921.56    108.61 o 
  -9   1   1     4540.57     4029.85    113.74 o 
  -7   1   1     1232.59     2662.46     50.12 o 
  -5   1   1      541.65     1087.17     26.23 o 
  -3   1   1    37118.17    38814.68    653.08 o 
  -1   1   1      129.61      123.52     24.49 o 
   1   1   1        3.32      135.41     32.60 o 
   3   1   1      282.76     1147.48     72.28 o 
   5   1   1     1634.89     1231.73     47.14 o 
   7   1   1      557.57      811.33     22.02 o 
   9   1   1     2507.46     3332.11     84.84 o 
  11   1   1     1093.21     1459.19     80.91 o 
  13   1   1      231.00      374.70     24.71 o 
  15   1   1       55.26       53.49     15.74 o 
  17   1   1       80.50       53.39     17.01 o 
  19   1   1      339.27      336.32     22.98 o 
  21   1   1        8.18       15.03     15.89 o 
  23   1   1       17.49     -125.33    143.76 o 
 -24   2   1       31.27      152.34     74.73 o 
 -22   2   1       30.76       41.15     23.33 o 
 -20   2   1        6.38       46.64     25.79 o 
 -18   2   1       34.58       25.18     30.15 o 
 -16   2   1        7.11       20.21     32.24 o 
 -14   2   1       62.57       98.15     36.58 o 
 -12   2   1      889.60      976.29     24.44 o 
 -10   2   1        6.27        3.97      7.59 o 
  -8   2   1     3310.00     2560.91     60.93 o 
  -6   2   1      381.60      142.42     21.61 o 
  -4   2   1     1513.14     1315.71     32.59 o 
  -2   2   1     1641.53     1598.95     77.40 o 
   0   2   1     2456.05     2002.19    125.77 o 
   2   2   1    13211.49    10611.90    280.81 o 
   4   2   1     2617.92     1619.32     52.99 o 
   6   2   1     4813.36     4890.81     80.49 o 
   8   2   1     2044.59     2571.96     53.39 o 
  10   2   1      172.46      151.63     13.44 o 
  12   2   1      199.06      214.84     30.89 o 
  14   2   1      261.38      218.15     31.64 o 
  16   2   1        2.89        1.61     21.84 o 
  18   2   1       15.68       23.02     23.83 o 
  20   2   1       41.50       67.81     29.00 o 
  22   2   1       63.61       82.75     32.69 o 
 -21   3   1       22.76       64.31     36.25 o 
 -19   3   1        0.25        9.11     28.88 o 
 -17   3   1        0.64       28.02     40.40 o 
 -15   3   1       99.74      105.27     15.31 o 
 -13   3   1      388.78      432.97     25.52 o 
 -11   3   1       84.99       82.49     19.74 o 
  -9   3   1      703.23      623.40     39.28 o 
  -7   3   1      143.25      121.93     17.55 o 
  -5   3   1     3108.51     3089.56     61.61 o 
  -3   3   1     6096.10     5820.32    132.38 o 
  -1   3   1     3085.51     2754.41     82.77 o 
   1   3   1      279.00      242.66     24.37 o 
   3   3   1      704.65      740.50     47.89 o 
   5   3   1       27.79       24.06     25.43 o 
   7   3   1      152.42      186.42     28.06 o 
   9   3   1      182.19      172.87     20.83 o 
  11   3   1       16.71        4.92     12.44 o 
  13   3   1       25.10       31.58     12.08 o 
  15   3   1      151.63      118.44     10.49 o 
  17   3   1       27.57       45.59     33.67 o 
  19   3   1       31.59       20.09     33.49 o 
  21   3   1       20.27       23.72     31.63 o 
 -18   4   1       44.26       61.66     45.01 o 
 -16   4   1       68.63       36.01     16.72 o 
 -14   4   1       19.92       35.00     19.13 o 
 -12   4   1        0.32        2.12     16.61 o 
 -10   4   1        5.58       22.52     19.13 o 
  -8   4   1      764.38      847.17     42.45 o 
  -6   4   1     1560.89     1372.11     80.11 o 
  -4   4   1       41.81       26.43     21.19 o 
  -2   4   1      217.48      208.25     37.31 o 
   0   4   1      124.22      141.06     29.92 o 
   2   4   1       35.63       43.06     26.77 o 
   4   4   1      629.72      638.60     46.97 o 
   6   4   1      339.86      367.40     34.00 o 
   8   4   1      332.98      328.08     26.90 o 
  10   4   1       19.52       25.11     19.45 o 
  12   4   1        7.91        3.82     18.66 o 
  14   4   1       56.08       79.98     18.08 o 
  16   4   1       76.54       31.33     21.88 o 
  18   4   1        0.00       17.59     41.79 o 
 -15   5   1       35.28       36.10     25.71 o 
 -13   5   1        9.47       38.80     27.37 o 
 -11   5   1      109.48       75.89     25.96 o 
  -9   5   1       70.69       52.79     21.96 o 
  -7   5   1       33.61       20.99     12.59 o 
  -5   5   1      132.69      132.12     42.65 o 
  -3   5   1      600.23      617.85     36.29 o 
  -1   5   1       64.86       71.17     25.17 o 
   1   5   1        0.75       11.74     24.91 o 
   3   5   1        1.05       25.55     24.68 o 
   5   5   1      323.64      241.07     53.49 o 
   7   5   1       44.36       29.11     17.72 o 
   9   5   1        3.77        3.85     19.10 o 
  11   5   1        0.00       -2.31     23.02 o 
  13   5   1       52.71       36.79     25.37 o 
  15   5   1       61.25       85.65     36.45 o 
  -8   6   1       68.48       79.16     44.50 o 
  -6   6   1      251.48      336.89     45.36 o 
  -4   6   1       11.67        1.53     33.34 o 
  -2   6   1        1.51       59.87     45.10 o 
   0   6   1       20.11       38.03     31.47 o 
   2   6   1       13.59       27.84     41.06 o 
   4   6   1        2.89       46.50     32.64 o 
   6   6   1       22.97       46.00     39.31 o 
   8   6   1        0.11       30.33     36.26 o 
 -24   0   2      275.93      278.26     91.84 o 
 -22   0   2        4.67       32.32     82.77 o 
 -20   0   2      292.15      345.93    110.48 o 
 -18   0   2        6.94        7.24      7.87 o 
 -16   0   2      182.51      182.25     15.15 o 
 -14   0   2     2310.07     2714.00     48.34 o 
 -12   0   2     9846.12    10256.39    175.24 o 
 -10   0   2     1799.71      965.14     23.84 o 
  -8   0   2     4067.42     2446.13     46.26 o 
  -6   0   2    14588.67    14599.03    243.82 o 
  -4   0   2       14.26       -0.46     11.15 o 
   2   0   2    44220.02    53739.02   1447.06 o 
   4   0   2       54.07       75.07     11.01 o 
   6   0   2     1333.53     2653.80     56.53 o 
   8   0   2      343.75      327.03     15.11 o 
  10   0   2       32.06       73.91      7.55 o 
  12   0   2        0.07       -1.79      6.87 o 
  14   0   2      770.75      895.93     92.23 o 
  16   0   2      821.31     1264.70    131.87 o 
  18   0   2      428.35      453.24    108.89 o 
  20   0   2      240.37      164.97     52.10 o 
  22   0   2       15.60       75.11    177.06 o 
 -25   1   2        1.77      -18.76     49.78 o 
 -23   1   2        3.73       -5.47     20.24 o 
 -21   1   2      161.62      181.95     20.73 o 
 -19   1   2       62.06       48.83     17.38 o 
 -17   1   2        0.04       20.94     16.94 o 
 -15   1   2      309.96      331.92     28.96 o 
 -13   1   2      915.13      856.01     23.85 o 
 -11   1   2     7221.79     7089.51     85.55 o 
  -9   1   2     2053.30     1413.47     28.32 o 
  -7   1   2    20216.89    18584.80    264.94 o 
  -5   1   2     1538.91     1430.39     33.83 o 
  -3   1   2    21378.79    21323.95    331.74 o 
  -1   1   2      800.83     1358.84     28.65 o 
   1   1   2      196.41      702.61     26.15 o 
   3   1   2     1001.14     1193.08     85.98 o 
   5   1   2      128.71      263.75     13.04 o 
   7   1   2     1228.53     1180.45     31.25 o 
   9   1   2      465.76      525.54     35.59 o 
  11   1   2     1248.89     1411.61     46.22 o 
  13   1   2       17.10        7.13     13.54 o 
  15   1   2       24.62       19.62     14.78 o 
  17   1   2       30.15       32.81     15.22 o 
  19   1   2      174.71      173.27     30.22 o 
  21   1   2        1.82        4.20     21.26 o 
  23   1   2        6.93        4.57     93.55 o 
 -24   2   2        0.79       22.74     37.57 o 
 -22   2   2       40.95       36.26     24.71 o 
 -20   2   2       23.51       22.68     35.16 o 
 -18   2   2       36.42       18.39     23.45 o 
 -16   2   2       52.97       64.40     24.69 o 
 -14   2   2      214.62      273.75     13.18 o 
 -12   2   2     1253.72     1497.37     42.39 o 
 -10   2   2       31.67       82.54     18.21 o 
  -8   2   2      981.49     1350.30     79.00 o 
  -6   2   2     1137.61     1299.68     37.93 o 
  -4   2   2     4031.73     4069.49     69.53 o 
  -2   2   2      798.06      783.14     38.08 o 
   0   2   2     7577.05     8552.19    173.40 o 
   2   2   2        0.41       22.40     24.39 o 
   4   2   2      342.10      411.82     29.87 o 
   6   2   2     5917.85     6884.50    131.38 o 
   8   2   2        1.61        9.24     11.29 o 
  10   2   2      479.07      536.54     17.41 o 
  12   2   2        0.28        4.59     19.90 o 
  14   2   2        1.22        6.81     19.98 o 
  16   2   2       19.95       -5.70     17.97 o 
  18   2   2        6.75       36.36     24.01 o 
  20   2   2       56.88       66.28     26.41 o 
  22   2   2       39.60       61.05     26.71 o 
 -21   3   2       24.81       30.27     34.27 o 
 -19   3   2       26.98       60.14     43.82 o 
 -17   3   2        0.14        8.12      8.52 o 
 -15   3   2      862.11      886.23     32.74 o 
 -13   3   2      522.41      509.23     25.80 o 
 -11   3   2      382.59      357.31     24.19 o 
  -9   3   2      501.78      405.60     30.80 o 
  -7   3   2      654.11      578.70     33.02 o 
  -5   3   2     1251.71     1324.67     34.74 o 
  -3   3   2        8.71       11.63     25.19 o 
  -1   3   2      361.23      359.95     34.00 o 
   1   3   2      243.38      426.46     40.97 o 
   3   3   2      449.50      552.00     35.24 o 
   5   3   2      248.59      361.29     30.80 o 
   7   3   2      368.64      357.69     30.64 o 
   9   3   2      210.51      285.58     23.66 o 
  11   3   2      688.75      648.52     26.51 o 
  13   3   2      153.02      169.99     15.12 o 
  15   3   2      164.43      190.50     40.20 o 
  17   3   2       66.21       68.85     37.96 o 
  19   3   2        0.17       42.55     31.58 o 
 -20   4   2       95.91      145.84     39.69 o 
 -18   4   2      266.29      333.14     70.97 o 
 -16   4   2       86.08      131.86     30.55 o 
 -14   4   2       72.16       92.69     21.85 o 
 -12   4   2       68.79       69.97     24.57 o 
 -10   4   2      124.34      111.47     26.25 o 
  -8   4   2      211.74      158.48     23.89 o 
  -6   4   2      913.44      988.85     33.50 o 
  -4   4   2      115.12      130.71     10.13 o 
  -2   4   2     1375.92     1461.04     73.38 o 
   0   4   2      771.15      838.29     45.24 o 
   2   4   2        0.17        9.03     22.87 o 
   4   4   2       19.14       10.73     22.97 o 
   6   4   2       16.00       13.96     19.85 o 
   8   4   2       21.71       16.95     17.38 o 
  10   4   2      112.13      126.28     21.93 o 
  12   4   2       65.33       59.79     20.57 o 
  14   4   2       18.55       19.00     16.88 o 
  16   4   2       16.61       62.58     39.34 o 
  18   4   2       21.86       74.79     49.58 o 
 -15   5   2        8.20       21.45     24.82 o 
 -13   5   2        0.02       19.77     37.23 o 
 -11   5   2        4.22       17.78     30.54 o 
  -9   5   2      145.87      147.83     43.09 o 
  -7   5   2      192.71      169.73     40.83 o 
  -5   5   2       27.84       58.98     39.12 o 
  -3   5   2        1.09       14.86     34.05 o 
  -1   5   2      330.78      287.01     30.40 o 
   1   5   2       38.81       40.68     25.69 o 
   3   5   2      602.66      591.81     53.49 o 
   5   5   2        1.14        0.38     25.68 o 
   7   5   2       11.36        4.75     17.88 o 
   9   5   2       23.93       -0.88     18.12 o 
  11   5   2       13.74       24.44     22.01 o 
  13   5   2       73.06      116.19     47.33 o 
  -8   6   2      132.93      147.95     66.63 o 
  -6   6   2        2.33      -10.17     36.58 o 
  -4   6   2       57.33       53.09     40.53 o 
  -2   6   2       12.96       -1.18     33.08 o 
   0   6   2       55.46      -12.93     36.90 o 
   2   6   2      335.41      231.94     69.45 o 
   4   6   2        2.80      -11.80     28.80 o 
   6   6   2       11.43       10.14     31.64 o 
 -25   1   3       75.38      103.08     62.37 o 
 -23   1   3       56.39       61.17     22.89 o 
 -21   1   3        9.16       22.52     20.82 o 
 -19   1   3       40.91       53.97     23.16 o 
 -17   1   3       10.82        6.20     15.81 o 
 -15   1   3      384.73      440.18     13.44 o 
 -13   1   3     1053.12     1496.35     27.10 o 
 -11   1   3      390.65      669.33     17.71 o 
  -9   1   3        0.83        6.33      8.49 o 
  -7   1   3     3725.44     4389.35     62.87 o 
  -5   1   3    49037.27    55092.81   1039.26 o 
  -3   1   3    61155.44    61316.66   1323.61 o 
  -1   1   3      858.45     1818.42     41.01 o 
   1   1   3      111.90      210.94     13.52 o 
   3   1   3     1321.86      523.97     28.37 o 
   5   1   3     3296.32     2630.70     38.85 o 
   7   1   3     4833.19     5810.77     88.76 o 
   9   1   3       19.37        9.83     10.10 o 
  11   1   3       56.23      111.35     18.94 o 
  13   1   3        8.46        4.29     14.75 o 
  15   1   3        6.78       11.02     13.00 o 
  17   1   3     1825.52     1941.99    133.55 o 
  19   1   3     1027.30     1068.28     70.30 o 
  21   1   3       33.69       82.59     53.20 o 
  23   1   3        0.06      109.50     89.12 o 
 -24   2   3      188.27      175.18     34.67 o 
 -22   2   3        2.60        6.24     18.05 o 
 -20   2   3       52.64       24.13     71.62 o 
 -18   2   3      366.02      543.21     58.48 o 
 -16   2   3      760.03      754.27     33.25 o 
 -14   2   3      993.27      976.13     45.86 o 
 -12   2   3     1206.87     1024.45     31.86 o 
 -10   2   3     1445.49     1128.42     26.26 o 
  -8   2   3     3400.87     3581.76     60.87 o 
  -6   2   3     1342.10     1643.14     41.22 o 
  -4   2   3      834.78     1003.86     46.38 o 
  -2   2   3     7606.73     9719.19    198.86 o 
   0   2   3       37.77       57.64     20.04 o 
   2   2   3     1871.67     2657.12     58.22 o 
   4   2   3     4064.45     3376.70    149.24 o 
   6   2   3      550.85      435.28     25.41 o 
   8   2   3     3516.12     3870.24     67.35 o 
  10   2   3      230.29      237.27     13.24 o 
  12   2   3      571.49      555.36     39.85 o 
  14   2   3      485.52      579.38     50.06 o 
  16   2   3      179.89      171.10     33.50 o 
  18   2   3       13.68       21.60     24.04 o 
  20   2   3       18.20       30.11     24.12 o 
  22   2   3        5.06       19.66     72.60 o 
 -23   3   3        2.06       14.89     31.79 o 
 -21   3   3       62.23       35.00     42.79 o 
 -19   3   3        1.92       65.31     72.98 o 
 -17   3   3        3.04        9.02     15.30 o 
 -15   3   3      230.36      212.03     25.71 o 
 -13   3   3     1096.96     1204.79     49.75 o 
 -11   3   3     1290.95     1311.15     67.06 o 
  -9   3   3     1599.08     1525.88     65.51 o 
  -7   3   3     1044.23     1249.47     43.33 o 
  -5   3   3       90.80      181.20     33.47 o 
  -3   3   3      241.85      314.30     48.71 o 
  -1   3   3      419.49      550.59     31.69 o 
   1   3   3      410.05      471.24     29.99 o 
   3   3   3       87.76       86.59     26.63 o 
   5   3   3      645.82      774.04     45.81 o 
   7   3   3       17.03       -3.70     11.93 o 
   9   3   3      339.82      325.97     22.11 o 
  11   3   3     1176.01     1246.47     33.69 o 
  13   3   3      447.97      514.72     19.55 o 
  15   3   3        4.18        7.08     30.09 o 
  17   3   3       16.97       20.86     35.25 o 
  19   3   3        2.57       18.36     35.92 o 
 -20   4   3       30.78       80.00    112.38 o 
 -18   4   3        5.77       -0.32     19.66 o 
 -16   4   3        4.02       53.68     22.05 o 
 -14   4   3        7.01       12.78     22.37 o 
 -12   4   3       40.31       34.25     19.29 o 
 -10   4   3      118.70      171.15     22.17 o 
  -8   4   3      190.32      155.12     48.19 o 
  -6   4   3        2.66        3.13     21.05 o 
  -4   4   3        8.45       22.36     24.81 o 
  -2   4   3      121.28      127.40     27.60 o 
   0   4   3       39.53       48.90     16.19 o 
   2   4   3      166.16      156.48     24.25 o 
   4   4   3      133.90      175.90     31.01 o 
   6   4   3        5.33       -3.34     23.90 o 
   8   4   3       42.35       41.07     18.96 o 
  10   4   3       42.74       50.20     22.84 o 
  12   4   3       81.04       99.20     20.10 o 
  14   4   3       59.63       53.71     14.96 o 
  16   4   3        0.52       14.56     34.67 o 
 -15   5   3       27.10       23.80     30.86 o 
 -13   5   3        0.25        7.93     29.28 o 
 -11   5   3       28.95       19.03     29.30 o 
  -9   5   3       16.98       37.43     30.06 o 
  -7   5   3        1.96       -9.06     30.78 o 
  -5   5   3       54.56       47.99     39.33 o 
  -3   5   3       56.18       59.58     38.74 o 
  -1   5   3      191.74      159.68     17.40 o 
   1   5   3      131.74       89.98     28.79 o 
   3   5   3      496.76      449.54     40.39 o 
   5   5   3       20.84       18.07     25.51 o 
   7   5   3       31.30       11.63     19.03 o 
   9   5   3       74.13       42.26     22.24 o 
  11   5   3       29.69       16.63     22.70 o 
  13   5   3       77.18       69.98     27.02 o 
  -8   6   3        8.48       18.20     32.85 o 
  -6   6   3        3.84        2.15     26.78 o 
  -4   6   3        1.14        6.44     31.18 o 
  -2   6   3        1.39        1.44     33.07 o 
   0   6   3      160.76      137.96     51.30 o 
   2   6   3       70.43      148.11     43.09 o 
   4   6   3       21.62       98.73     52.90 o 
   6   6   3        8.16      -11.69     31.16 o 
 -26   0   4       39.90      -56.42    117.87 o 
 -24   0   4      197.60      208.04    140.38 o 
 -22   0   4       15.62       22.12     28.21 o 
 -20   0   4      129.55      180.57     19.46 o 
 -18   0   4      786.31      768.15     25.19 o 
 -16   0   4      696.66      712.99     24.12 o 
 -14   0   4     2472.05     2264.02     48.63 o 
 -12   0   4      354.92      593.69     21.04 o 
 -10   0   4     1006.75      871.72     26.46 o 
  -8   0   4     1002.51     1366.14     33.94 o 
  -6   0   4    31424.26    35307.70    869.06 o 
  -4   0   4    51457.15    60375.50   1703.40 o 
  -2   0   4     5887.11     6082.40    114.77 o 
   0   0   4    15493.86    10705.29    199.63 o 
   2   0   4       32.03      502.90     29.72 o 
   4   0   4     6407.80     5509.88    354.97 o 
   6   0   4     3028.11     3086.32     60.45 o 
   8   0   4     6186.17     5913.53    150.70 o 
  10   0   4      216.79       80.17     18.27 o 
  12   0   4       13.24       13.94      8.53 o 
  14   0   4     1279.00      959.90    699.02 o 
  16   0   4     3021.60     1755.32   1542.19 o 
  18   0   4      197.93      128.62    179.67 o 
  20   0   4        1.22       93.86    119.22 o 
  22   0   4        3.53      339.02    264.29 o 
 -25   1   4       13.11       -1.02     61.77 o 
 -23   1   4       29.40       30.22     26.24 o 
 -21   1   4       81.18       98.41     21.87 o 
 -19   1   4      131.81      149.15     13.66 o 
 -17   1   4      423.13      415.33     15.45 o 
 -15   1   4      114.19      108.96     11.39 o 
 -13   1   4        3.99       -0.42      7.93 o 
 -11   1   4     1076.24     1144.52     24.77 o 
  -9   1   4      208.96      108.18     12.13 o 
  -7   1   4      267.06      233.22     17.96 o 
  -5   1   4    48898.94    52348.43   1091.37 o 
  -3   1   4     1919.67     1621.26     44.94 o 
  -1   1   4      659.67      475.08     27.36 o 
   1   1   4      108.27       18.12     10.21 o 
   3   1   4      437.29       91.16      9.84 o 
   5   1   4      556.20      520.86     50.42 o 
   7   1   4      918.71     1369.17     23.33 o 
   9   1   4      486.73      338.76     35.84 o 
  11   1   4      151.69      111.98     19.37 o 
  13   1   4      879.18     1035.21     57.12 o 
  15   1   4        7.76      -15.46     18.42 o 
  17   1   4       75.71      121.25     22.95 o 
  19   1   4      127.39      224.41     19.67 o 
  21   1   4       74.89      111.47    119.56 o 
 -24   2   4        3.63        8.18     28.74 o 
 -22   2   4       42.76       23.48     39.66 o 
 -20   2   4        0.51      -17.34     23.86 o 
 -18   2   4        1.75       11.60      9.53 o 
 -16   2   4      248.39      280.66     21.89 o 
 -14   2   4      414.11      428.03     27.99 o 
 -12   2   4      759.14      822.61     27.65 o 
 -10   2   4      256.52      259.86     16.85 o 
  -8   2   4      500.45      699.08     21.60 o 
  -6   2   4      172.29      233.90     19.47 o 
  -4   2   4       62.21       68.98     17.90 o 
  -2   2   4     1789.04     1610.83     50.05 o 
   0   2   4      467.21      480.15     17.92 o 
   2   2   4       74.21       97.98     15.71 o 
   4   2   4      205.06      233.77     22.57 o 
   6   2   4       12.87        1.28      9.17 o 
   8   2   4      149.75      249.12     17.12 o 
  10   2   4        5.79        8.21      7.93 o 
  12   2   4       66.00       60.93     25.38 o 
  14   2   4       39.41       25.24     19.20 o 
  16   2   4       83.94       96.82     27.02 o 
  18   2   4       45.90       57.32     26.80 o 
  20   2   4       92.28       39.11     36.39 o 
 -23   3   4        4.51       45.26     56.75 o 
 -21   3   4        1.19      -27.13     40.77 o 
 -19   3   4        0.72        3.68      9.24 o 
 -17   3   4        0.44        2.12      9.90 o 
 -15   3   4       53.64       56.34     23.01 o 
 -13   3   4      433.32      505.70     39.32 o 
 -11   3   4      909.92      937.29     42.33 o 
  -9   3   4        0.93      -11.59     20.80 o 
  -7   3   4      553.01      597.65     50.04 o 
  -5   3   4      790.45     1056.14     46.43 o 
  -3   3   4      164.57      273.68     33.94 o 
  -1   3   4     3189.01     3393.07     87.33 o 
   1   3   4        0.30        5.80     12.22 o 
   3   3   4      376.25      546.99     38.39 o 
   5   3   4      698.31      789.29     42.95 o 
   7   3   4      186.86      181.50     41.34 o 
   9   3   4        0.46       -5.13     13.05 o 
  11   3   4        0.54        7.50     12.39 o 
  13   3   4        7.08        3.69      6.14 o 
  15   3   4       20.63       35.59     33.11 o 
  17   3   4       36.98       28.40     34.44 o 
  19   3   4        2.66       27.12     34.39 o 
 -20   4   4        5.28       14.61     56.60 o 
 -18   4   4       47.41       53.03     22.73 o 
 -16   4   4       46.94       49.11     26.74 o 
 -14   4   4        1.20       -1.49     16.47 o 
 -12   4   4      178.65      176.58     41.05 o 
 -10   4   4      392.45      443.70     55.76 o 
  -8   4   4      611.19      573.06     52.16 o 
  -6   4   4      482.71      442.76     51.32 o 
  -4   4   4       47.30       74.83     47.88 o 
  -2   4   4      461.95      495.07     75.73 o 
   0   4   4      220.74      174.24     23.38 o 
   2   4   4      603.22      655.42     37.95 o 
   4   4   4      579.84      606.96     40.62 o 
   6   4   4      726.21      767.86     46.80 o 
   8   4   4      470.69      494.76     31.86 o 
  10   4   4      300.57      314.85     29.83 o 
  12   4   4      105.92       68.27     19.64 o 
  14   4   4      191.42      152.09     37.42 o 
  16   4   4       61.65      120.73     50.36 o 
 -15   5   4        4.87       54.45     32.47 o 
 -13   5   4       70.81       42.71     34.31 o 
 -11   5   4      229.34      189.01     44.94 o 
  -9   5   4      205.42      229.84     49.13 o 
  -7   5   4       24.36       15.98     31.68 o 
  -5   5   4       95.38       60.33     34.02 o 
  -3   5   4       62.88       45.36     38.57 o 
  -1   5   4       55.94       98.96     38.34 o 
   1   5   4      688.05      665.70     76.07 o 
   3   5   4      231.30      225.28     40.41 o 
   5   5   4      225.89      245.40     35.66 o 
   7   5   4       93.64      103.15     23.16 o 
   9   5   4       67.60       64.48     24.24 o 
  11   5   4      487.95      528.77     37.64 o 
  13   5   4       32.64       59.00     25.86 o 
  -8   6   4       26.73       17.29     33.15 o 
  -6   6   4        0.08       45.92     47.03 o 
  -4   6   4       76.93       79.35     44.05 o 
  -2   6   4        0.69       53.76     58.97 o 
   0   6   4        2.38       10.19     38.95 o 
   2   6   4        1.69        4.99     39.19 o 
   4   6   4        0.79       36.23     46.33 o 
   6   6   4        6.19      -14.86     37.20 o 
 -25   1   5        3.30        9.71     16.84 o 
 -23   1   5        0.24      -17.77     53.07 o 
 -21   1   5       18.74       27.46     31.26 o 
 -19   1   5      328.35      329.10     16.57 o 
 -17   1   5      921.74      972.76     24.44 o 
 -15   1   5      533.39      503.28     23.29 o 
 -13   1   5      279.34      312.08     16.16 o 
 -11   1   5       97.72      156.25     12.92 o 
  -9   1   5       49.12       12.74      9.35 o 
  -7   1   5    33572.16    31494.81   2922.63 o 
  -5   1   5    11763.49    13037.48    200.58 o 
  -3   1   5    29303.34    27530.57    482.42 o 
  -1   1   5      949.75      257.35     16.81 o 
   1   1   5     1599.30      788.01     22.99 o 
   3   1   5       28.10       34.44      9.15 o 
   5   1   5     5278.04     5647.19    110.31 o 
   7   1   5      526.52      326.33     13.22 o 
   9   1   5        6.83       44.85      8.11 o 
  11   1   5      540.03      662.28     33.01 o 
  13   1   5      518.43      648.69     32.86 o 
  15   1   5      515.70      604.19     31.04 o 
  17   1   5       86.14       42.37     23.25 o 
  19   1   5      167.80       82.27     40.45 o 
  21   1   5        0.02      -98.25    110.38 o 
 -24   2   5        7.99       40.11     42.14 o 
 -22   2   5        0.33       -0.95     23.54 o 
 -20   2   5       66.78       48.24     13.27 o 
 -18   2   5      222.18      206.42     18.75 o 
 -16   2   5        0.61       14.74     11.43 o 
 -14   2   5       97.25       67.48     13.05 o 
 -12   2   5      616.19      685.61     44.43 o 
 -10   2   5       33.19       44.87     13.20 o 
  -8   2   5     4072.63     4052.93     66.46 o 
  -6   2   5      394.32      476.08     13.43 o 
  -4   2   5     1008.55      977.49     38.83 o 
  -2   2   5     2955.21     2352.07     45.81 o 
   0   2   5      510.16       73.90     16.70 o 
   2   2   5     3565.98     3269.05     54.59 o 
   4   2   5     4394.56     5372.39    149.03 o 
   6   2   5     1168.79     1042.03     26.97 o 
   8   2   5     2240.48     1985.94     39.51 o 
  10   2   5     1177.51     1238.33     30.31 o 
  12   2   5      452.84      527.72     36.77 o 
  14   2   5       63.40       33.69     19.64 o 
  16   2   5       39.82       66.91     29.01 o 
  18   2   5        6.36       44.16     26.05 o 
  20   2   5       26.37       26.75     23.04 o 
 -23   3   5       17.82       87.61     49.28 o 
 -21   3   5       76.45       38.28     49.70 o 
 -19   3   5       49.11       20.54     12.22 o 
 -17   3   5       58.36       43.08     17.63 o 
 -15   3   5        2.87       14.06     18.18 o 
 -13   3   5     1143.22     1060.26     47.32 o 
 -11   3   5        1.70       -2.71     18.42 o 
  -9   3   5      204.09      203.15     29.36 o 
  -7   3   5       18.46       41.77     27.51 o 
  -5   3   5        1.03        6.50     24.84 o 
  -3   3   5      175.28       61.84     31.14 o 
  -1   3   5     1522.33     1357.14     65.64 o 
   1   3   5     2709.41     2439.14     94.27 o 
   3   3   5     2089.71     1925.87     80.37 o 
   5   3   5      321.17      315.95     26.98 o 
   7   3   5      239.80      393.27     51.99 o 
   9   3   5      196.91      141.80     25.54 o 
  11   3   5      156.39      174.26     15.57 o 
  13   3   5      110.89      101.93     16.05 o 
  15   3   5       92.99      105.39     41.78 o 
  17   3   5       78.86       87.46     39.40 o 
  19   3   5       17.09       15.87     37.72 o 
 -20   4   5       11.75       90.17     74.55 o 
 -18   4   5       53.07       19.53     22.49 o 
 -16   4   5       66.29       80.91     22.20 o 
 -14   4   5       77.90       55.54     31.01 o 
 -12   4   5       53.99       82.84     37.43 o 
 -10   4   5     1067.87     1124.39     79.15 o 
  -8   4   5       36.17       54.56     43.32 o 
  -6   4   5        0.26        4.47     36.16 o 
  -4   4   5        3.79       -0.86     28.36 o 
  -2   4   5      253.31      284.33     62.04 o 
   0   4   5      148.87      173.78     53.25 o 
   2   4   5      161.06      184.37     28.75 o 
   4   4   5      156.29      175.06     28.29 o 
   6   4   5       13.57        8.96     19.57 o 
   8   4   5      288.82      360.92     27.08 o 
  10   4   5        1.98        9.49     19.10 o 
  12   4   5       86.60       46.44     16.34 o 
  14   4   5       21.24       73.82     36.33 o 
  16   4   5       17.39       73.98     48.17 o 
 -17   5   5        0.01        9.61     27.93 o 
 -15   5   5       90.99       91.82     42.49 o 
 -13   5   5      219.65      186.99     45.78 o 
 -11   5   5        8.54       42.50     27.60 o 
  -9   5   5      121.45       86.53     33.22 o 
  -7   5   5        5.96       17.78     34.40 o 
  -5   5   5        0.07       -3.84     34.03 o 
  -3   5   5       45.49       29.89     33.97 o 
  -1   5   5      579.47      750.69     71.44 o 
   1   5   5      118.77      152.49     49.12 o 
   3   5   5      217.71      176.30     42.05 o 
   5   5   5      105.57       95.21     37.10 o 
   7   5   5        0.12       31.11     18.67 o 
   9   5   5      313.77      191.76     35.37 o 
  11   5   5       34.20       23.36     20.84 o 
  -8   6   5       41.08       77.77     38.43 o 
  -6   6   5       14.94        9.08     35.22 o 
  -4   6   5        0.10      118.35     64.99 o 
  -2   6   5       17.81       62.42     48.66 o 
   0   6   5        8.27      -15.07     32.72 o 
   2   6   5      121.22      208.73     52.31 o 
   4   6   5        0.34      -12.65     41.09 o 
 -26   0   6        8.50       54.74    138.02 o 
 -24   0   6       35.79       20.33     20.96 o 
 -22   0   6       85.58       68.25     23.09 o 
 -20   0   6       16.64        3.24     11.06 o 
 -18   0   6      371.27      459.30     23.42 o 
 -16   0   6     6180.45     6521.38    137.21 o 
 -14   0   6      358.98      253.40     18.51 o 
 -12   0   6     2265.83     1642.87     46.73 o 
 -10   0   6       30.12       10.68     12.83 o 
  -8   0   6       19.46       24.83     11.69 o 
  -6   0   6     1923.81     2119.16    156.24 o 
  -4   0   6     5159.02     3088.02     74.90 o 
  -2   0   6     1991.06      657.66     32.15 o 
   0   0   6     8987.41     7489.95    150.24 o 
   2   0   6    14376.19    13682.60   1167.50 o 
   4   0   6       25.13       31.07     15.15 o 
   6   0   6     1128.84     2111.76     43.36 o 
   8   0   6       31.46       13.00      8.87 o 
  10   0   6     1741.42     2094.54     56.74 o 
  12   0   6      139.77      132.50     14.16 o 
  14   0   6     2156.47     2398.63    296.70 o 
  16   0   6      180.98      191.76    110.99 o 
  18   0   6        2.82      -83.28    186.22 o 
  20   0   6        0.45      -75.06    197.13 o 
 -25   1   6       28.50       28.33     27.56 o 
 -23   1   6       24.15       15.63     20.09 o 
 -21   1   6      125.19       98.98     13.99 o 
 -19   1   6       16.85        7.12      9.84 o 
 -17   1   6       39.15       24.53     10.25 o 
 -15   1   6       88.19       85.24     11.97 o 
 -13   1   6       37.04        7.56     15.55 o 
 -11   1   6     2053.71     1918.94     41.60 o 
  -9   1   6      746.83      668.09     23.54 o 
  -7   1   6     8021.39     7978.44    122.71 o 
  -5   1   6     9912.10     8718.88    134.30 o 
  -3   1   6      840.96     2153.36     49.79 o 
  -1   1   6     2117.86     1150.49     30.09 o 
   1   1   6     2916.36     2750.31     41.49 o 
   3   1   6     2174.18     2042.16     44.42 o 
   5   1   6     4736.16     4756.50     65.38 o 
   7   1   6      366.50      203.69     11.52 o 
   9   1   6     2507.73     2710.53     46.83 o 
  11   1   6        4.67        0.85     17.34 o 
  13   1   6      712.15      853.75     42.10 o 
  15   1   6      421.80      399.76     26.93 o 
  17   1   6       40.96       28.53     16.29 o 
  19   1   6        8.92       26.97     90.23 o 
  21   1   6        6.04      -97.29    151.39 o 
 -24   2   6       71.57       90.90     31.70 o 
 -22   2   6        0.06        7.63     25.57 o 
 -20   2   6       23.96       33.79     14.29 o 
 -18   2   6      192.56      207.77     17.57 o 
 -16   2   6      337.48      337.77     30.03 o 
 -14   2   6      186.70      188.28     17.25 o 
 -12   2   6     1203.40     1322.58     35.65 o 
 -10   2   6     1342.71     1471.71     38.69 o 
  -8   2   6     9862.33     9923.77    154.60 o 
  -6   2   6        0.49       -0.39      9.32 o 
  -4   2   6     1428.26     1669.90     45.42 o 
  -2   2   6     1147.78     1150.92     29.75 o 
   0   2   6      528.39      624.11     26.14 o 
   2   2   6     2476.71     3257.84     61.39 o 
   4   2   6      220.02      224.50     22.75 o 
   6   2   6     1785.32     2255.68     45.96 o 
   8   2   6     1352.13     1538.22     35.16 o 
  10   2   6      118.52      114.52     12.57 o 
  12   2   6       39.41       22.53     19.41 o 
  14   2   6      416.70      349.37     51.06 o 
  16   2   6       25.97       59.51     29.11 o 
  18   2   6      122.76      163.76     36.30 o 
  20   2   6       23.12      106.79    135.84 o 
 -23   3   6       16.47       -4.64     40.09 o 
 -21   3   6       41.56       11.37     10.15 o 
 -19   3   6       48.73       56.48     20.04 o 
 -17   3   6       58.31       25.64     17.44 o 
 -15   3   6      244.49      298.90     28.73 o 
 -13   3   6      799.24      843.96     46.74 o 
 -11   3   6        9.19       10.72     19.74 o 
  -9   3   6       28.48       59.98     22.81 o 
  -7   3   6     1970.09     2246.51     68.01 o 
  -5   3   6      604.77      656.68     51.72 o 
  -3   3   6        8.58       25.46     22.35 o 
  -1   3   6      867.85      771.43     45.35 o 
   1   3   6     4262.73     5109.95    110.24 o 
   3   3   6      547.49      710.36     25.95 o 
   5   3   6      169.32      142.29     24.21 o 
   7   3   6      465.67      597.31     55.21 o 
   9   3   6      150.20      191.66     19.96 o 
  11   3   6       43.33       45.51     10.07 o 
  13   3   6       42.55       32.10     11.79 o 
  15   3   6       18.60        4.62     29.71 o 
  17   3   6       93.29       69.94     34.86 o 
 -20   4   6       26.34       39.83     23.10 o 
 -18   4   6        4.88       22.72     20.45 o 
 -16   4   6       43.37       53.88     29.34 o 
 -14   4   6        8.77       28.67     26.17 o 
 -12   4   6       83.91       35.81     32.10 o 
 -10   4   6      927.52     1112.85     85.36 o 
  -8   4   6       41.92       39.69     33.85 o 
  -6   4   6      968.12     1168.74     74.49 o 
  -4   4   6      551.70      601.40     56.12 o 
  -2   4   6      389.57      443.20     66.54 o 
   0   4   6       22.56       19.70     32.62 o 
   2   4   6      103.22      128.34     46.18 o 
   4   4   6      442.45      528.56     40.23 o 
   6   4   6        1.84      -14.33     20.94 o 
   8   4   6      319.30      399.74     48.34 o 
  10   4   6       29.63       50.70     19.69 o 
  12   4   6        9.77       10.88     15.02 o 
  14   4   6        0.71       -5.45     32.12 o 
 -17   5   6        1.32       -2.45     29.96 o 
 -15   5   6       17.22       45.98     30.29 o 
 -13   5   6      250.42      242.06     39.73 o 
 -11   5   6       50.71       96.52     46.12 o 
  -9   5   6        3.19       26.63     33.22 o 
  -7   5   6       24.92       37.89     53.24 o 
  -5   5   6      253.65      394.20     64.14 o 
  -3   5   6      189.36      202.45     54.01 o 
  -1   5   6      390.57      296.43    117.25 o 
   1   5   6       31.91       49.53     38.26 o 
   3   5   6       74.70       85.13     44.27 o 
   5   5   6       64.61       65.56     22.35 o 
   7   5   6        0.11      -15.81     19.53 o 
   9   5   6      201.60      144.50     31.49 o 
  11   5   6        0.59       27.09     20.36 o 
  -8   6   6        0.07      -23.27     51.15 o 
  -6   6   6        1.93       27.70     45.84 o 
  -4   6   6       25.26       94.55     73.02 o 
  -2   6   6      367.93      416.06     85.87 o 
   0   6   6      145.47      114.64     65.65 o 
   2   6   6        1.98       77.83     60.65 o 
   4   6   6        1.20       12.49     34.56 o 
 -25   1   7       40.13       84.11     47.66 o 
 -23   1   7        0.21       12.87     14.83 o 
 -21   1   7       31.25       49.91     16.92 o 
 -19   1   7      834.13      862.39     25.65 o 
 -17   1   7      438.87      439.10     23.04 o 
 -15   1   7     1137.36     1031.29     26.53 o 
 -13   1   7      489.63      448.26     28.92 o 
 -11   1   7      200.98      274.45     16.94 o 
  -9   1   7       17.22       24.67     12.86 o 
  -7   1   7     1189.44      742.14     28.48 o 
  -5   1   7       50.80       36.51     13.16 o 
  -3   1   7     3810.16     2467.65     49.37 o 
  -1   1   7     2627.25     2814.28     50.58 o 
   1   1   7     2495.68     2579.40     42.35 o 
   3   1   7       16.54       94.07     13.95 o 
   5   1   7      372.03      224.61     14.44 o 
   7   1   7       10.36        4.04      7.19 o 
   9   1   7       26.96       10.73      8.90 o 
  11   1   7      930.36      901.32     44.04 o 
  13   1   7       32.56       19.61     16.31 o 
  15   1   7       50.68       34.14     20.18 o 
  17   1   7        5.88       16.12     18.26 o 
  19   1   7        3.31      -89.28    107.24 o 
 -24   2   7       65.91       -2.89     25.81 o 
 -22   2   7        0.98       -2.05     11.38 o 
 -20   2   7      185.25      204.26     20.80 o 
 -18   2   7      400.70      444.85     22.03 o 
 -16   2   7      679.58      725.84     28.18 o 
 -14   2   7     1051.79      958.04     30.12 o 
 -12   2   7     1302.00     1250.05     36.29 o 
 -10   2   7    15423.61    16168.11    272.43 o 
  -8   2   7     8591.94     8761.07    137.17 o 
  -6   2   7      389.10     1039.45     37.00 o 
  -4   2   7       24.69        2.89     14.03 o 
  -2   2   7     3550.28     3476.45     80.23 o 
   0   2   7      608.27      676.83     26.50 o 
   2   2   7      109.56       42.57     14.62 o 
   4   2   7      164.01      350.38     23.08 o 
   6   2   7        0.14       11.36     11.24 o 
   8   2   7        8.48        1.85      8.80 o 
  10   2   7       31.32       23.28     11.08 o 
  12   2   7      973.99      977.72     62.82 o 
  14   2   7      216.13      109.99     44.04 o 
  16   2   7       53.03       36.42     34.63 o 
  18   2   7       46.27       60.59     40.26 o 
 -23   3   7       10.99        1.68     38.28 o 
 -21   3   7        0.39        5.83     14.37 o 
 -19   3   7       23.68       11.46     13.28 o 
 -17   3   7        0.83        6.75     13.52 o 
 -15   3   7        0.19       -3.16     17.70 o 
 -13   3   7     1793.95     2219.80     66.69 o 
 -11   3   7       98.58      126.42     26.69 o 
  -9   3   7      418.98      442.51     37.11 o 
  -7   3   7     1357.34     1392.18     52.73 o 
  -5   3   7     2275.85     2333.26     70.91 o 
  -3   3   7      615.36      565.83     34.03 o 
  -1   3   7       12.21       25.69     21.22 o 
   1   3   7      632.20      714.97     39.40 o 
   3   3   7      151.64      157.56     26.55 o 
   5   3   7      920.72      896.79     46.08 o 
   7   3   7       47.15       26.90     14.87 o 
   9   3   7      117.41      129.75     17.68 o 
  11   3   7       54.19       60.97     14.38 o 
  13   3   7        2.88        7.93     26.24 o 
  15   3   7       14.98       11.18     27.43 o 
  17   3   7       65.27       73.17     32.65 o 
 -20   4   7       10.94       48.33     21.82 o 
 -18   4   7       14.55        5.19     27.00 o 
 -16   4   7        8.20      -28.13     64.53 o 
 -14   4   7       76.26       87.71     36.10 o 
 -12   4   7       31.68        6.63     27.64 o 
 -10   4   7      271.91      273.81     38.98 o 
  -8   4   7       45.39       43.73     28.45 o 
  -6   4   7      317.78      352.52     47.86 o 
  -4   4   7      285.53      362.06     47.03 o 
  -2   4   7       23.43       32.19     24.93 o 
   0   4   7      251.82      159.58     83.49 o 
   2   4   7      112.70      137.57     45.29 o 
   4   4   7      233.79      241.16     49.53 o 
   6   4   7       34.87       17.22     20.92 o 
   8   4   7      326.68      360.98     67.04 o 
  10   4   7        3.67       23.90     16.43 o 
  12   4   7       27.76        5.66     14.78 o 
  14   4   7        8.59       26.92     32.11 o 
 -17   5   7        8.42       44.48     37.59 o 
 -15   5   7        1.45      -16.88     24.94 o 
 -13   5   7       17.41       17.93     31.93 o 
 -11   5   7       12.44       28.75     36.88 o 
  -9   5   7       44.98       64.50     54.63 o 
  -7   5   7      104.98      120.01     60.49 o 
  -5   5   7       18.94       57.85     56.50 o 
  -3   5   7        0.02       -7.80     37.20 o 
  -1   5   7      204.15      202.57     49.79 o 
   1   5   7        8.91       -8.31     45.66 o 
   3   5   7       13.33       12.75     36.33 o 
   5   5   7        6.27        4.51     31.87 o 
   7   5   7        0.00        5.39     16.00 o 
   9   5   7       12.07       25.04     19.16 o 
  -8   6   7       58.90      113.16     56.44 o 
  -6   6   7        0.69       33.20     38.07 o 
  -4   6   7      259.60      262.31     56.13 o 
  -2   6   7       23.96       57.22     38.12 o 
   0   6   7        7.97      120.73     64.42 o 
   2   6   7       20.30       29.95     52.07 o 
 -26   0   8        0.50     -115.02    174.97 o 
 -24   0   8       11.42       -3.71     20.22 o 
 -22   0   8       34.91       39.24     20.50 o 
 -20   0   8       49.93       59.46     20.10 o 
 -18   0   8      308.18      299.06     27.12 o 
 -16   0   8      816.15      863.76     36.57 o 
 -14   0   8      448.94      431.48     26.86 o 
 -12   0   8     6081.91     6395.25    144.48 o 
 -10   0   8    10598.26    10855.51    268.41 o 
  -8   0   8    15209.04    13049.04    283.31 o 
  -6   0   8     6834.57     4629.57     98.08 o 
  -4   0   8      648.82      369.03     19.09 o 
  -2   0   8     1813.38     2830.69     63.30 o 
   0   0   8       85.78       73.29     17.67 o 
   2   0   8    11941.78    11210.02    233.59 o 
   4   0   8      625.99      154.47     74.72 o 
   6   0   8      264.67      502.91     33.20 o 
   8   0   8        0.44       11.55     12.05 o 
  10   0   8      498.79      610.77     23.63 o 
  12   0   8     5000.81     5557.54    133.44 o 
  14   0   8     1141.35     1362.96     71.08 o 
  16   0   8      519.25      722.02    255.90 o 
  18   0   8       17.96      346.40    229.03 o 
 -25   1   8        0.21       29.42     59.40 o 
 -23   1   8       28.56       30.64     15.55 o 
 -21   1   8      255.15      326.57     19.74 o 
 -19   1   8      654.59      711.61     29.07 o 
 -17   1   8       14.81        7.60     11.43 o 
 -15   1   8      341.44      334.28     17.12 o 
 -13   1   8     1803.49     1853.65     38.60 o 
 -11   1   8     5870.08     5978.23    100.14 o 
  -9   1   8     2729.77     3425.52     60.19 o 
  -7   1   8      109.56       36.40     14.81 o 
  -5   1   8       74.38       18.07     10.78 o 
  -3   1   8     1425.02     1508.49     39.48 o 
  -1   1   8      831.38     1044.88     31.28 o 
   1   1   8       36.69       64.69     15.31 o 
   3   1   8      282.38      257.22     18.37 o 
   5   1   8      432.14      447.08     16.59 o 
   7   1   8      143.23      166.30     15.59 o 
   9   1   8      542.59      623.03     28.68 o 
  11   1   8      982.24      929.33     22.52 o 
  13   1   8       14.08       16.01     25.79 o 
  15   1   8      139.62      214.84     31.99 o 
  17   1   8        4.98       33.66     25.30 o 
  19   1   8       16.96      104.37    143.06 o 
 -24   2   8        8.15        3.35     22.55 o 
 -22   2   8       34.82       24.28     13.39 o 
 -20   2   8      242.51      312.25     24.68 o 
 -18   2   8      445.60      486.84     27.30 o 
 -16   2   8     1168.78     1281.58     39.28 o 
 -14   2   8       36.88       63.88     16.37 o 
 -12   2   8      794.27      962.89     30.29 o 
 -10   2   8     5343.83     5630.55    111.86 o 
  -8   2   8        2.02        6.84     16.04 o 
  -6   2   8     2084.02     2250.24     54.81 o 
  -4   2   8      596.20      519.42     29.83 o 
  -2   2   8      126.38       86.94     15.78 o 
   0   2   8     1347.68     1454.53     47.39 o 
   2   2   8      220.02      346.54     22.07 o 
   4   2   8      255.32      261.64     22.23 o 
   6   2   8      236.97      329.05     20.08 o 
   8   2   8      431.66      467.24     21.49 o 
  10   2   8      456.27      478.45     19.77 o 
  12   2   8       87.94       77.76     30.25 o 
  14   2   8       78.91       10.89     21.86 o 
  16   2   8        0.10       35.86     39.24 o 
  18   2   8        1.72       24.70     68.78 o 
 -23   3   8        0.01      -20.13     24.03 o 
 -21   3   8        9.51       10.17     16.44 o 
 -19   3   8        7.75       14.76     16.53 o 
 -17   3   8        3.11        2.00     12.65 o 
 -15   3   8      470.84      438.13     24.09 o 
 -13   3   8     1461.27     1575.50     60.63 o 
 -11   3   8      927.49      915.93     44.94 o 
  -9   3   8        0.51      -13.44     22.31 o 
  -7   3   8       33.83       77.94     28.26 o 
  -5   3   8      330.99      335.45     33.12 o 
  -3   3   8        2.08        9.28     14.96 o 
  -1   3   8      307.11      478.64     30.53 o 
   1   3   8      153.66      222.86     26.70 o 
   3   3   8      221.78      320.89     46.80 o 
   5   3   8       78.09       68.87     22.76 o 
   7   3   8      459.16      466.77     25.48 o 
   9   3   8      257.73      293.63     26.98 o 
  11   3   8       46.97       22.96     12.03 o 
  13   3   8        2.13       29.08     33.61 o 
  15   3   8       69.69       49.22     58.13 o 
 -20   4   8       14.12      -18.28     67.48 o 
 -18   4   8       87.20      102.23     32.63 o 
 -16   4   8      376.94      445.41    106.52 o 
 -14   4   8        0.35        7.65     23.71 o 
 -12   4   8       11.03        1.04     26.07 o 
 -10   4   8      209.29      218.04     47.10 o 
  -8   4   8      302.49      264.78     39.90 o 
  -6   4   8      828.19      856.49     73.02 o 
  -4   4   8      699.12      697.87     64.58 o 
  -2   4   8      679.64      766.90     66.44 o 
   0   4   8       14.61       21.43     22.87 o 
   2   4   8       37.82        5.47     22.25 o 
   4   4   8      335.77      360.45     46.50 o 
   6   4   8     1323.58     1416.68     96.63 o 
   8   4   8       40.09       -9.23     21.32 o 
  10   4   8        5.78       12.11     17.28 o 
  12   4   8       21.42       24.63     14.07 o 
  14   4   8        2.56       30.92     32.00 o 
 -17   5   8       17.91       38.19     31.66 o 
 -15   5   8       12.94       38.37     41.54 o 
 -13   5   8      144.31      215.43     56.11 o 
 -11   5   8       35.50      114.64     47.82 o 
  -9   5   8       64.68       97.97     58.05 o 
  -7   5   8      218.02      231.12     70.96 o 
  -5   5   8       76.83       76.86     58.26 o 
  -3   5   8        2.03        2.93     45.26 o 
  -1   5   8        6.34       20.12     47.39 o 
   1   5   8       21.72      -16.65     38.17 o 
   3   5   8        1.43       -2.39     32.89 o 
   5   5   8        3.02      -16.45     29.21 o 
   7   5   8       28.25       19.84     21.80 o 
   9   5   8       22.20       30.00     22.51 o 
  -8   6   8       66.49       70.55     48.73 o 
  -6   6   8        0.21      -18.43     37.70 o 
  -4   6   8      149.19       75.02     53.92 o 
  -2   6   8      110.69       97.57     54.17 o 
   0   6   8        8.37       35.79     48.03 o 
 -25   1   9       18.11       15.84     14.28 o 
 -23   1   9      127.98      168.40     31.56 o 
 -21   1   9      506.58      488.96     25.30 o 
 -19   1   9      494.46      528.02     24.33 o 
 -17   1   9       97.94      122.56     15.97 o 
 -15   1   9       64.87       65.92     14.41 o 
 -13   1   9       41.69       60.14     14.28 o 
 -11   1   9      958.41     1098.66     30.74 o 
  -9   1   9       48.09       -2.47      9.13 o 
  -7   1   9      114.41      198.01     17.09 o 
  -5   1   9     2790.72     3675.14     65.81 o 
  -3   1   9        2.25       87.84     17.07 o 
  -1   1   9        0.63       23.29     13.53 o 
   1   1   9     6284.05     7676.19    123.89 o 
   3   1   9     3242.54     3711.11    317.76 o 
   5   1   9      292.51      203.36     13.10 o 
   7   1   9       56.35       59.42      9.93 o 
   9   1   9      112.58      155.39     18.17 o 
  11   1   9      259.72      281.10     15.30 o 
  13   1   9        0.27       -7.28     34.41 o 
  15   1   9       56.88       67.05     24.39 o 
  17   1   9       63.76       51.20     27.19 o 
 -24   2   9       67.98       32.27     17.34 o 
 -22   2   9      188.13      191.10     21.72 o 
 -20   2   9        2.30        3.53     13.33 o 
 -18   2   9      281.86      221.52     31.36 o 
 -16   2   9      557.85      649.87     37.42 o 
 -14   2   9     1061.33      926.65     33.43 o 
 -12   2   9      137.65      151.24     20.69 o 
 -10   2   9      618.18      453.62     26.99 o 
  -8   2   9       24.48       65.01     21.01 o 
  -6   2   9        5.35        5.75     16.71 o 
  -4   2   9      709.92     1205.30     33.61 o 
  -2   2   9       46.89       56.48     14.73 o 
   0   2   9       82.21      138.23     13.47 o 
   2   2   9       99.86      103.20     15.88 o 
   4   2   9      905.79     1086.96     32.94 o 
   6   2   9      384.20      421.11     25.88 o 
   8   2   9      472.30      494.09     23.38 o 
  10   2   9      113.86       88.91     13.64 o 
  12   2   9      413.44      435.81     45.43 o 
  14   2   9       58.66      151.39     44.24 o 
  16   2   9       12.46      124.45     35.11 o 
 -23   3   9       22.86       15.98     17.24 o 
 -21   3   9       42.50       59.97     19.36 o 
 -19   3   9      327.99      380.46     43.59 o 
 -17   3   9       11.65        9.68     15.99 o 
 -15   3   9       76.07       69.87     18.18 o 
 -13   3   9      730.31      717.14     26.49 o 
 -11   3   9      750.77      696.88     40.39 o 
  -9   3   9      114.07       98.01     24.44 o 
  -7   3   9       14.59        8.55     15.33 o 
  -5   3   9       62.71       74.86     21.54 o 
  -3   3   9       35.66       36.55     16.02 o 
  -1   3   9       40.15       47.57     22.51 o 
   1   3   9       84.58       97.81     23.41 o 
   3   3   9      416.57      460.07     31.97 o 
   5   3   9      101.92       79.95     23.80 o 
   7   3   9      164.15      144.92     21.36 o 
   9   3   9      433.07      462.91     33.14 o 
  11   3   9      336.46      374.63     23.09 o 
  13   3   9      191.43      216.17     43.82 o 
  15   3   9       14.60       78.72     42.56 o 
 -20   4   9      121.46       77.42     41.08 o 
 -18   4   9      372.72      321.13     47.45 o 
 -16   4   9      338.01      358.96     38.76 o 
 -14   4   9       21.35       21.91     27.21 o 
 -12   4   9       10.62        3.20     32.27 o 
 -10   4   9       45.13       42.30     27.46 o 
  -8   4   9      197.06      247.55     51.69 o 
  -6   4   9       66.21       65.52     41.66 o 
  -4   4   9      229.30      248.93     52.74 o 
  -2   4   9        0.01       19.38     29.02 o 
   0   4   9       69.03       64.47     36.71 o 
   2   4   9       13.81       62.54     29.78 o 
   4   4   9      901.50      955.31     62.17 o 
   6   4   9      335.85      287.24     47.60 o 
   8   4   9        0.07       10.57     21.70 o 
  10   4   9        0.46        2.36     14.86 o 
  12   4   9        3.63      -12.87     39.86 o 
 -15   5   9       42.26       37.30     43.91 o 
 -13   5   9        1.41      -28.65     42.89 o 
 -11   5   9       10.30       -0.58     32.20 o 
  -9   5   9        1.14       70.10     43.47 o 
  -7   5   9        3.66       24.80     50.06 o 
  -5   5   9       42.66       67.21     43.32 o 
  -3   5   9      245.32      291.96     47.68 o 
  -1   5   9       22.17       29.53     49.64 o 
   1   5   9      108.60       69.39     71.70 o 
   3   5   9       19.13       16.62     42.06 o 
   5   5   9       25.81        5.52     28.90 o 
   7   5   9        0.01       -7.73     21.39 o 
  -6   6   9       19.14       89.66     43.88 o 
  -4   6   9       22.09       46.62     42.20 o 
 -26   0  10      214.46      239.25     74.61 o 
 -24   0  10      593.15      537.61     58.92 o 
 -22   0  10     1002.64     1094.82     91.50 o 
 -20   0  10       58.90      107.37     25.13 o 
 -18   0  10      597.72      637.47     37.80 o 
 -16   0  10       19.14       37.37     21.59 o 
 -14   0  10      920.26      986.62     43.45 o 
 -12   0  10     3407.93     3804.65     97.36 o 
 -10   0  10     1838.45     2313.09     68.15 o 
  -8   0  10     1850.68     2351.58     69.57 o 
  -6   0  10       65.30      207.36     26.69 o 
  -4   0  10       75.26      126.95     24.17 o 
  -2   0  10     4934.17     6266.69    142.86 o 
   0   0  10     5618.98     5985.44    134.64 o 
   2   0  10      788.17      352.95     19.48 o 
   4   0  10     5128.60     4711.51    162.37 o 
   6   0  10      812.26      941.32     47.78 o 
   8   0  10      248.56      265.61     22.99 o 
  10   0  10        7.81        4.24     12.32 o 
  12   0  10       15.02       -3.82     15.20 o 
  14   0  10        6.25       25.47     16.50 o 
  16   0  10       17.52     -154.82    172.61 o 
  18   0  10       35.52       66.83    124.76 o 
 -25   1  10      115.47       97.25     35.27 o 
 -23   1  10       64.54       58.16     17.14 o 
 -21   1  10       10.35       29.16     15.71 o 
 -19   1  10      312.56      368.15     22.98 o 
 -17   1  10       27.51       31.38     13.31 o 
 -15   1  10      180.04      173.11     14.91 o 
 -13   1  10      366.87      379.88     22.08 o 
 -11   1  10      339.18      282.83     21.51 o 
  -9   1  10     1381.79     1731.73     44.42 o 
  -7   1  10      846.08     1216.27     32.78 o 
  -5   1  10       10.41       55.69     16.57 o 
  -3   1  10      472.35      486.84     19.13 o 
  -1   1  10      236.10      249.53     19.92 o 
   1   1  10     1678.24     1773.78     37.09 o 
   3   1  10     1243.24     1088.49     24.84 o 
   5   1  10     2747.95     2757.02     60.98 o 
   7   1  10      425.80      406.12     18.07 o 
   9   1  10     2143.02     2326.88     52.86 o 
  11   1  10       45.15       65.20     15.39 o 
  13   1  10       25.35       20.94     23.21 o 
  15   1  10        3.50       15.21     17.19 o 
  17   1  10        0.40       33.40     88.83 o 
 -24   2  10       15.58       -3.04     15.61 o 
 -22   2  10       13.80        8.83     16.48 o 
 -20   2  10      161.01      145.98     22.34 o 
 -18   2  10       16.40      -10.90     20.16 o 
 -16   2  10        5.06       19.16     15.43 o 
 -14   2  10      464.92      477.52     28.69 o 
 -12   2  10       98.33      146.39     21.89 o 
 -10   2  10      731.49      863.68     39.15 o 
  -8   2  10        7.64        2.93     15.55 o 
  -6   2  10        9.98        1.55     13.49 o 
  -4   2  10       17.24       -9.20     17.30 o 
  -2   2  10      477.29      788.82     26.41 o 
   0   2  10        5.27       11.01     10.54 o 
   2   2  10      477.45      427.26     24.39 o 
   4   2  10      294.92      394.77     28.18 o 
   6   2  10        7.24       13.47     13.98 o 
   8   2  10      894.36      929.23     38.84 o 
  10   2  10       16.91       15.75     12.92 o 
  12   2  10      357.64      291.15     41.05 o 
  14   2  10        8.00       12.96     22.79 o 
  16   2  10        1.43       23.12     69.17 o 
 -23   3  10        0.28       12.17     16.42 o 
 -21   3  10       25.91       13.87     16.55 o 
 -19   3  10       36.15       51.44     20.69 o 
 -17   3  10     1006.06      915.76     37.67 o 
 -15   3  10      322.02      252.26     22.55 o 
 -13   3  10     2139.61     2055.06     50.33 o 
 -11   3  10      459.66      507.72     33.08 o 
  -9   3  10      217.01      291.28     35.83 o 
  -7   3  10       52.15       35.36     22.59 o 
  -5   3  10       90.53       85.21     16.17 o 
  -3   3  10     1923.47     2184.51     56.95 o 
  -1   3  10      806.31     1038.35     43.28 o 
   1   3  10        1.01        8.67     17.23 o 
   3   3  10      347.20      391.35     29.84 o 
   5   3  10      208.70      258.42     31.26 o 
   7   3  10      355.19      330.21     25.67 o 
   9   3  10      432.08      397.12     32.06 o 
  11   3  10        5.24      -10.49     13.42 o 
  13   3  10       68.30       24.18     26.94 o 
  15   3  10       31.79      149.64     71.77 o 
 -20   4  10        3.73      -37.57     45.61 o 
 -18   4  10        7.95       18.27     44.40 o 
 -16   4  10      182.57      169.74     40.78 o 
 -14   4  10       18.98       28.27     28.77 o 
 -12   4  10       33.62       54.98     29.11 o 
 -10   4  10       18.48       34.55     32.72 o 
  -8   4  10       16.15       20.15     35.35 o 
  -6   4  10      501.53      555.32     62.87 o 
  -4   4  10      424.13      500.33     43.20 o 
  -2   4  10      306.50      336.90     46.16 o 
   0   4  10      259.90      349.41     49.10 o 
   2   4  10       27.80       14.81     25.61 o 
   4   4  10        0.27       -4.46     21.03 o 
   6   4  10       30.75       20.75     26.19 o 
   8   4  10        7.64       28.65     23.82 o 
  10   4  10       74.72       65.12     24.79 o 
  12   4  10       13.90       65.92     35.17 o 
 -15   5  10       74.82       97.95     86.38 o 
 -13   5  10       19.79       63.55     66.66 o 
 -11   5  10       36.73       80.65     45.58 o 
  -9   5  10        1.25      -29.42     41.72 o 
  -7   5  10       35.67       -1.77     36.29 o 
  -5   5  10       71.04       27.26     41.07 o 
  -3   5  10       23.57       51.34     43.21 o 
  -1   5  10       11.02       61.02     37.47 o 
   1   5  10       39.79       20.72     38.52 o 
   3   5  10       68.73       28.89     36.16 o 
   5   5  10       59.81       20.82     32.43 o 
   7   5  10       29.20       33.14     23.31 o 
 -25   1  11        8.88       11.10     17.56 o 
 -23   1  11      245.06      178.73     22.57 o 
 -21   1  11       71.86       44.63     17.44 o 
 -19   1  11        4.69      -14.66     15.37 o 
 -17   1  11       67.23       81.40     17.47 o 
 -15   1  11       18.92       32.42     15.47 o 
 -13   1  11      349.92      293.31     22.76 o 
 -11   1  11     1076.00     1140.59     34.06 o 
  -9   1  11       37.38       75.63     17.99 o 
  -7   1  11     1180.64      922.46     30.54 o 
  -5   1  11     2065.78     2145.55     47.27 o 
  -3   1  11      311.83      359.67     24.16 o 
  -1   1  11      329.87      509.61     20.23 o 
   1   1  11        0.19       44.62     14.33 o 
   3   1  11       20.31        1.70     10.47 o 
   5   1  11      308.39      344.69     23.33 o 
   7   1  11     1835.29     1899.51     76.73 o 
   9   1  11      864.23      959.91     34.52 o 
  11   1  11      769.69      970.48     37.97 o 
  13   1  11      135.47      190.56     31.92 o 
  15   1  11       22.72       71.96     60.76 o 
  17   1  11       45.65      338.83    125.18 o 
 -24   2  11        7.41       17.94     16.73 o 
 -22   2  11        8.63       35.11     17.80 o 
 -20   2  11        5.15       -8.42     14.28 o 
 -18   2  11        1.15        8.33     15.26 o 
 -16   2  11     1484.36     1495.99     54.19 o 
 -14   2  11      278.47      338.14     23.82 o 
 -12   2  11     2270.63     2433.21     56.20 o 
 -10   2  11      183.44      102.70     17.37 o 
  -8   2  11      156.74       65.32     15.96 o 
  -6   2  11      939.39      860.02     35.77 o 
  -4   2  11     1953.98     2203.69     52.69 o 
  -2   2  11     1757.61     1820.53     35.76 o 
   0   2  11     1594.97     1382.23     38.81 o 
   2   2  11      377.15      363.76     21.37 o 
   4   2  11      376.95      427.13     26.47 o 
   6   2  11     3952.21     4147.00     94.31 o 
   8   2  11       10.25       12.22     12.62 o 
  10   2  11       65.28       36.17     15.91 o 
  12   2  11        0.26       15.36     10.75 o 
  14   2  11       30.07       25.49     40.77 o 
  16   2  11        0.71      -10.83     53.88 o 
 -23   3  11       45.69       58.22     20.13 o 
 -21   3  11       77.29       69.33     25.22 o 
 -19   3  11      165.70      160.41     24.72 o 
 -17   3  11      284.83      333.25     30.11 o 
 -15   3  11      529.65      489.48     30.31 o 
 -13   3  11      109.44      138.77     20.84 o 
 -11   3  11        0.99        5.02     22.73 o 
  -9   3  11       27.65       75.38     29.11 o 
  -7   3  11       25.37       50.16     20.82 o 
  -5   3  11        1.64        5.98     13.51 o 
  -3   3  11      351.79      363.85     29.48 o 
  -1   3  11      563.50      667.18     40.40 o 
   1   3  11     2466.75     2702.45     67.46 o 
   3   3  11     1677.29     1828.14     67.90 o 
   5   3  11       14.66       19.19     17.74 o 
   7   3  11       56.56       33.37     17.74 o 
   9   3  11        0.42        4.95     13.14 o 
  11   3  11        2.87        0.93     17.31 o 
  13   3  11        0.01       67.72     59.34 o 
 -20   4  11        0.00        2.55     31.36 o 
 -18   4  11       96.38       74.22     31.25 o 
 -16   4  11       48.73       48.65     31.08 o 
 -14   4  11       72.42       61.16     31.58 o 
 -12   4  11       62.49       58.46     35.41 o 
 -10   4  11        8.26       19.18     24.91 o 
  -8   4  11       44.99       53.19     36.39 o 
  -6   4  11      217.44      174.85     45.84 o 
  -4   4  11       43.13       60.31     38.65 o 
  -2   4  11       10.37       22.82     26.23 o 
   0   4  11      162.18      137.11     30.11 o 
   2   4  11        0.11        4.33     17.63 o 
   4   4  11        0.03        5.02     21.56 o 
   6   4  11       46.81       -2.58     16.58 o 
   8   4  11       16.00       56.51     23.80 o 
  10   4  11       76.85       88.06     36.96 o 
 -15   5  11       25.88       22.23     39.53 o 
 -13   5  11       67.66       41.36     42.73 o 
 -11   5  11        5.95       30.55     35.08 o 
  -9   5  11        9.82      -36.79     46.07 o 
  -7   5  11      174.57      112.08     40.23 o 
  -5   5  11        0.05       17.47     52.95 o 
  -3   5  11       50.92       21.75     37.42 o 
  -1   5  11       10.44      -43.10     51.32 o 
   1   5  11       86.00      128.31     85.64 o 
   3   5  11        1.98       10.88     37.44 o 
   5   5  11       10.47       30.26     37.92 o 
 -26   0  12       20.45        7.49     27.40 o 
 -24   0  12        1.27       16.44     23.78 o 
 -22   0  12       23.47       30.83     24.68 o 
 -20   0  12       60.80       76.16     27.93 o 
 -18   0  12      331.23      342.74     33.88 o 
 -16   0  12      992.71     1030.16     42.55 o 
 -14   0  12       44.43       69.54     18.91 o 
 -12   0  12      185.94      176.30     21.81 o 
 -10   0  12      276.88      124.77     16.92 o 
  -8   0  12     1308.76      816.03     43.27 o 
  -6   0  12     4661.50     5211.34    122.02 o 
  -4   0  12     2027.53     1949.29     63.75 o 
  -2   0  12    13213.97    12401.05    286.50 o 
   0   0  12     3316.27     2597.77     73.05 o 
   2   0  12     1689.23     1728.85     54.56 o 
   4   0  12      151.73      107.93     42.79 o 
   6   0  12       38.12       25.12     13.51 o 
   8   0  12        4.41        3.54     22.56 o 
  10   0  12      102.20       70.04     20.70 o 
  12   0  12       15.98       17.03     18.97 o 
  14   0  12        3.99      -15.78     63.97 o 
  16   0  12        5.14      -71.19    176.48 o 
 -25   1  12        0.80      -10.16     16.63 o 
 -23   1  12      289.52      246.10     25.12 o 
 -21   1  12      132.81      144.27     22.24 o 
 -19   1  12       86.50       96.19     19.29 o 
 -17   1  12      154.02      191.94     22.45 o 
 -15   1  12      719.91      754.36     27.98 o 
 -13   1  12      281.76      270.93     23.76 o 
 -11   1  12       35.83       19.12     16.29 o 
  -9   1  12      498.88      402.93     20.39 o 
  -7   1  12      817.33      811.70     33.77 o 
  -5   1  12     2226.95     2355.89     55.20 o 
  -3   1  12     2616.36     2336.14     49.79 o 
  -1   1  12      116.27      218.07     18.12 o 
   1   1  12      442.85      387.15     19.78 o 
   3   1  12      762.10      770.23     26.78 o 
   5   1  12      244.96      211.47     21.51 o 
   7   1  12      434.06      438.21     22.70 o 
   9   1  12       24.28       13.75     12.78 o 
  11   1  12       18.14       21.13     12.68 o 
  13   1  12       28.22       22.23     35.48 o 
  15   1  12        8.60      -52.45     62.15 o 
 -24   2  12        0.37        1.62     16.52 o 
 -22   2  12        7.67       20.53     19.32 o 
 -20   2  12      301.96      289.49     31.44 o 
 -18   2  12       63.08       48.72     17.18 o 
 -16   2  12       26.33       29.94     16.12 o 
 -14   2  12      749.24      702.21     28.53 o 
 -12   2  12      147.06      213.76     22.64 o 
 -10   2  12       30.13       -0.24     14.86 o 
  -8   2  12      172.67      178.13     23.51 o 
  -6   2  12       41.22       48.57     14.57 o 
  -4   2  12        0.59        5.53     17.52 o 
  -2   2  12      131.53      232.60     22.66 o 
   0   2  12      215.52      174.75     21.29 o 
   2   2  12        5.01        4.74     14.50 o 
   4   2  12       11.79        8.11     14.71 o 
   6   2  12      133.93      194.06     20.49 o 
   8   2  12      134.24      188.10     42.08 o 
  10   2  12       22.96       43.52     14.61 o 
  12   2  12       15.36       21.92     13.77 o 
  14   2  12       18.89       65.36     34.68 o 
 -23   3  12       87.18       64.04     21.77 o 
 -21   3  12       64.36       92.22     21.12 o 
 -19   3  12       89.35       30.40     33.99 o 
 -17   3  12      235.03      238.51     29.69 o 
 -15   3  12     1163.99     1141.66     42.07 o 
 -13   3  12      249.26      273.81     25.08 o 
 -11   3  12      585.22      605.87     28.15 o 
  -9   3  12      275.03      253.86     24.04 o 
  -7   3  12      127.84      112.78     15.84 o 
  -5   3  12      142.44      160.13     21.61 o 
  -3   3  12       83.19      103.84     23.58 o 
  -1   3  12      558.68      646.41     38.21 o 
   1   3  12     1226.84     1176.13     50.51 o 
   3   3  12      825.44      939.90     43.87 o 
   5   3  12      122.78      107.47     27.94 o 
   7   3  12        8.83       34.98     19.70 o 
   9   3  12        2.45        9.60     17.72 o 
  11   3  12       79.01       88.25     26.81 o 
  13   3  12       20.09       47.05     54.34 o 
 -20   4  12        0.72       10.37     24.62 o 
 -18   4  12       78.06       49.09     30.52 o 
 -16   4  12        8.57       30.79     28.24 o 
 -14   4  12       30.92       64.72     29.84 o 
 -12   4  12      166.12      233.26     32.07 o 
 -10   4  12      230.01      288.02     37.58 o 
  -8   4  12      448.29      456.33     42.77 o 
  -6   4  12      413.39      512.35     50.96 o 
  -4   4  12       47.85       87.03     29.05 o 
  -2   4  12      168.60      194.07     36.76 o 
   0   4  12      156.73      153.87     37.14 o 
   2   4  12        0.30       22.42     26.15 o 
   4   4  12       58.36       73.34     29.12 o 
   6   4  12      106.60       88.94     35.68 o 
   8   4  12      106.34      124.96     40.27 o 
  10   4  12       21.65       71.07     41.08 o 
 -15   5  12       22.09       64.57     90.73 o 
 -13   5  12       14.06       32.01     40.78 o 
 -11   5  12      101.14      178.21     40.78 o 
  -9   5  12       24.58       47.85     52.76 o 
  -7   5  12       26.71      165.07     55.80 o 
  -5   5  12       16.43       40.38     40.80 o 
  -3   5  12       67.64       68.47     34.73 o 
  -1   5  12      153.06      166.33     66.07 o 
   1   5  12       67.33       58.57     34.36 o 
   3   5  12      134.91       93.28     94.03 o 
 -25   1  13       58.96       62.00     22.39 o 
 -23   1  13      112.50       53.84     26.85 o 
 -21   1  13       45.69       95.24     34.79 o 
 -19   1  13      463.65      483.99     30.54 o 
 -17   1  13     1311.80     1400.87     45.81 o 
 -15   1  13     1095.85     1232.78     44.05 o 
 -13   1  13      343.44      313.21     24.11 o 
 -11   1  13        3.01       19.30     16.94 o 
  -9   1  13     1173.17     1517.99     39.51 o 
  -7   1  13      555.56      852.32     31.65 o 
  -5   1  13     3525.85     3534.99     76.21 o 
  -3   1  13     1286.23     1026.51     30.44 o 
  -1   1  13     2410.97     2338.53     66.24 o 
   1   1  13      235.99      283.65     20.06 o 
   3   1  13       20.97       27.75     14.38 o 
   5   1  13      865.22      852.47     37.75 o 
   7   1  13      509.68      429.46     26.05 o 
   9   1  13      221.17      204.51     22.21 o 
  11   1  13        6.07       -6.01     13.91 o 
  13   1  13       15.68       85.86     67.38 o 
  15   1  13        3.34       99.71    184.45 o 
 -24   2  13       52.97       42.53     21.38 o 
 -22   2  13      199.32       98.31     23.42 o 
 -20   2  13        1.64       13.56     25.12 o 
 -18   2  13      198.13      252.75     39.26 o 
 -16   2  13        0.24       -4.17     18.05 o 
 -14   2  13      503.44      596.07     30.18 o 
 -12   2  13      304.34      316.75     27.32 o 
 -10   2  13      593.39      539.46     26.97 o 
  -8   2  13     1665.19     1997.31     56.86 o 
  -6   2  13     1452.06     1393.01     52.34 o 
  -4   2  13       45.65       23.36     13.34 o 
  -2   2  13       44.59       28.30     14.04 o 
   0   2  13     3031.18     3379.88     73.60 o 
   2   2  13      223.62      221.20     21.72 o 
   4   2  13       63.48       54.74     16.68 o 
   6   2  13       92.72       93.04     20.05 o 
   8   2  13      120.61      111.88     20.25 o 
  10   2  13        1.09       11.01     17.36 o 
  12   2  13        0.00       43.11     31.74 o 
  14   2  13       40.60       37.25     81.10 o 
 -23   3  13      123.96      105.77     26.06 o 
 -21   3  13       79.03       55.49     21.74 o 
 -19   3  13       26.79       29.48     21.71 o 
 -17   3  13       37.95       30.70     21.98 o 
 -15   3  13       70.10       75.39     24.33 o 
 -13   3  13       62.07      104.86     21.11 o 
 -11   3  13      686.75      697.45     45.58 o 
  -9   3  13      546.67      605.31     47.09 o 
  -7   3  13      692.37      713.16     29.06 o 
  -5   3  13      321.07      305.85     25.13 o 
  -3   3  13      184.36      175.88     28.15 o 
  -1   3  13      275.31      273.59     24.66 o 
   1   3  13        0.29       -5.98     16.83 o 
   3   3  13       67.52       78.01     24.12 o 
   5   3  13      101.54      107.68     31.65 o 
   7   3  13        8.70        6.43     19.48 o 
   9   3  13        8.33       10.11     17.49 o 
  11   3  13        1.39       19.90     94.73 o 
 -20   4  13       61.58       31.94     28.99 o 
 -18   4  13       55.37       98.41     29.15 o 
 -16   4  13        0.98       18.88     53.58 o 
 -14   4  13        2.69      -25.12     28.55 o 
 -12   4  13       18.11       12.49     26.62 o 
 -10   4  13       62.72       88.92     34.72 o 
  -8   4  13        7.80       13.10     30.47 o 
  -6   4  13       15.61       10.47     31.48 o 
  -4   4  13      327.97      390.75     31.80 o 
  -2   4  13      121.61       85.09     28.40 o 
   0   4  13       32.32       23.14     23.81 o 
   2   4  13      120.90       55.11     26.13 o 
   4   4  13       76.39       56.54     29.64 o 
   6   4  13        9.36       24.39     20.55 o 
   8   4  13        0.61        9.85     20.62 o 
 -13   5  13        0.09       29.30     29.60 o 
 -11   5  13       53.80      138.93     45.09 o 
  -9   5  13      311.79      284.72     53.62 o 
  -7   5  13       11.82       65.56     50.85 o 
  -5   5  13        7.67        5.30     33.70 o 
  -3   5  13       34.53       41.97     35.89 o 
  -1   5  13       17.90       18.47     27.70 o 
   1   5  13        1.69       16.19     34.07 o 
   3   5  13       34.09       35.90     40.27 o 
 -26   0  14      198.02      198.66     45.87 o 
 -24   0  14       90.85      132.51     36.81 o 
 -22   0  14       24.61       43.11     33.67 o 
 -20   0  14      256.15      334.01     33.66 o 
 -18   0  14      170.75      269.73     31.85 o 
 -16   0  14       16.10       -8.45     23.88 o 
 -14   0  14      477.99      558.78     44.55 o 
 -12   0  14     3111.63     3614.00    158.17 o 
 -10   0  14     2227.79     2461.34     74.81 o 
  -8   0  14     1860.63     1940.40     62.68 o 
  -6   0  14       55.08      186.43     23.70 o 
  -4   0  14     1065.88     1529.81     61.02 o 
  -2   0  14       78.67       99.40     39.29 o 
   0   0  14      485.40      501.65     37.16 o 
   2   0  14        1.11        3.95     18.84 o 
   4   0  14       63.48       38.71     16.13 o 
   6   0  14      333.31      389.60     31.10 o 
   8   0  14      565.57      488.67     66.66 o 
  10   0  14        8.62       58.24     25.36 o 
  12   0  14       36.56       18.16     29.74 o 
  14   0  14      206.31      401.98    231.55 o 
 -25   1  14       19.75       -4.33     18.96 o 
 -23   1  14       52.62       66.24     23.52 o 
 -21   1  14        1.13       -8.96     18.20 o 
 -19   1  14        3.07       12.98     13.25 o 
 -17   1  14       76.35      110.80     19.64 o 
 -15   1  14      518.88      530.75     28.75 o 
 -13   1  14      380.81      371.60     29.78 o 
 -11   1  14      898.17      879.54     38.42 o 
  -9   1  14     1227.23     1271.57     34.27 o 
  -7   1  14      329.00      321.93     27.71 o 
  -5   1  14      335.98      281.95     20.83 o 
  -3   1  14      788.77      727.77     30.61 o 
  -1   1  14       97.14       92.99     20.22 o 
   1   1  14       50.93       48.97     15.37 o 
   3   1  14        4.68       22.23     15.60 o 
   5   1  14      130.58      107.72     17.86 o 
   7   1  14      204.10      149.96     18.92 o 
   9   1  14        1.09       -7.50     14.31 o 
  11   1  14       23.22        6.44     21.62 o 
  13   1  14       10.43       26.50     46.79 o 
 -24   2  14       10.06       28.53     35.73 o 
 -22   2  14       55.71       58.60     22.56 o 
 -20   2  14        0.25       -0.99     24.00 o 
 -18   2  14        0.21        6.10     18.72 o 
 -16   2  14      296.43      361.03     32.19 o 
 -14   2  14      106.25      101.62     26.66 o 
 -12   2  14       36.70       47.40     23.69 o 
 -10   2  14       21.13       12.27     15.46 o 
  -8   2  14      121.75       90.73     21.00 o 
  -6   2  14     1346.77     1388.66     60.10 o 
  -4   2  14       91.89       72.31     21.84 o 
  -2   2  14     1110.20     1232.91     49.95 o 
   0   2  14       95.67      107.06     17.19 o 
   2   2  14        4.55       11.57     14.50 o 
   4   2  14      939.24     1074.66     37.58 o 
   6   2  14       99.14       76.78     20.68 o 
   8   2  14      306.13      243.05     24.01 o 
  10   2  14       12.42       26.72     16.92 o 
  12   2  14       34.56       65.55     34.66 o 
 -23   3  14        8.73       34.54     23.34 o 
 -21   3  14       13.92       31.43     23.53 o 
 -19   3  14        1.97       34.14     23.68 o 
 -17   3  14      486.26      453.10     38.76 o 
 -15   3  14        6.22        9.72     16.13 o 
 -13   3  14        1.27       -5.96     17.91 o 
 -11   3  14       40.17       85.50     25.86 o 
  -9   3  14      123.93      122.30     27.22 o 
  -7   3  14      163.42      156.04     18.00 o 
  -5   3  14       50.89       39.85     18.57 o 
  -3   3  14      222.37      326.43     26.91 o 
  -1   3  14      280.78      328.07     33.09 o 
   1   3  14      278.41      275.34     32.05 o 
   3   3  14      282.01      283.90     31.73 o 
   5   3  14      373.49      273.89     49.83 o 
   7   3  14        0.14        8.24     20.20 o 
   9   3  14        1.09        5.95     16.01 o 
 -20   4  14      154.92       92.05     55.54 o 
 -18   4  14      432.34      492.40     44.98 o 
 -16   4  14        9.44       80.63     41.15 o 
 -14   4  14        7.39       97.76     31.52 o 
 -12   4  14        1.62       29.41     28.28 o 
 -10   4  14       30.60      -16.82     22.55 o 
  -8   4  14        5.96      -31.96     32.46 o 
  -6   4  14        5.17       -2.61     30.35 o 
  -4   4  14       55.12       75.42     25.77 o 
  -2   4  14      120.14      119.00     32.23 o 
   0   4  14       84.40       56.57     31.69 o 
   2   4  14       30.00       33.53     29.06 o 
   4   4  14       92.23       56.28     28.09 o 
   6   4  14       27.39       57.55     28.94 o 
 -13   5  14       56.36      118.19     53.36 o 
 -11   5  14        1.45      148.99     56.29 o 
  -9   5  14        1.96      -98.52     71.44 o 
  -7   5  14       52.99       63.20     39.78 o 
  -5   5  14       36.86       93.85     36.95 o 
  -3   5  14        4.99       54.33     48.58 o 
  -1   5  14       60.59       48.74     42.66 o 
   1   5  14       40.13       37.54     37.50 o 
 -25   1  15        2.41       42.38     38.78 o 
 -23   1  15       49.20       33.48     25.58 o 
 -21   1  15      489.70      565.35     38.80 o 
 -19   1  15        2.06        2.29     19.16 o 
 -17   1  15      110.68       76.87     19.98 o 
 -15   1  15       94.69      103.51     20.58 o 
 -13   1  15      271.23      257.11     29.34 o 
 -11   1  15      300.39      308.79     23.78 o 
  -9   1  15        1.75       12.72     19.12 o 
  -7   1  15       12.96       45.41     20.86 o 
  -5   1  15        2.36       -0.84     12.81 o 
  -3   1  15        4.74        4.77     11.30 o 
  -1   1  15      163.92      197.13     21.74 o 
   1   1  15      817.80      938.81     35.49 o 
   3   1  15      127.53      160.74     22.11 o 
   5   1  15       47.67       58.55     15.87 o 
   7   1  15        6.26       27.58     16.09 o 
   9   1  15        2.00       -7.36     16.06 o 
  11   1  15       69.43       67.13     32.19 o 
 -24   2  15       52.15      120.26     27.90 o 
 -22   2  15        0.29       33.31     22.48 o 
 -20   2  15      580.34      657.01     42.17 o 
 -18   2  15      508.87      546.75     52.68 o 
 -16   2  15      255.58      303.93     32.31 o 
 -14   2  15      394.28      442.36     32.63 o 
 -12   2  15      406.96      444.57     30.56 o 
 -10   2  15       63.69       67.61     26.10 o 
  -8   2  15        5.65       -6.42     18.06 o 
  -6   2  15       92.70      118.19     28.64 o 
  -4   2  15     1339.38     1341.58     43.38 o 
  -2   2  15      206.31      176.01     29.26 o 
   0   2  15        6.50        4.52     17.31 o 
   2   2  15     1583.17     1706.35     53.23 o 
   4   2  15      336.75      408.58     35.29 o 
   6   2  15       52.25       68.37     21.06 o 
   8   2  15       15.03       32.80     20.05 o 
  10   2  15       23.50       30.13     20.72 o 
 -21   3  15       87.90      162.81     57.85 o 
 -19   3  15        0.03       -9.69     16.49 o 
 -17   3  15        5.40       25.89     25.09 o 
 -15   3  15      145.08      177.60     29.60 o 
 -13   3  15       92.10       89.49     28.23 o 
 -11   3  15      208.79      189.24     30.71 o 
  -9   3  15        6.01        4.87     23.25 o 
  -7   3  15        4.11       -7.41     13.19 o 
  -5   3  15       67.43       52.82     19.41 o 
  -3   3  15        7.65       10.43     20.50 o 
  -1   3  15       79.53       70.97     21.76 o 
   1   3  15      125.83      156.21     26.58 o 
   3   3  15       16.68       13.39     19.72 o 
   5   3  15       40.28       70.52     37.86 o 
   7   3  15       10.95       25.19     20.86 o 
   9   3  15       46.13       70.29     39.87 o 
 -18   4  15       12.04       28.33     27.90 o 
 -16   4  15       11.47       -8.12     29.72 o 
 -14   4  15        1.48      -27.14     40.43 o 
 -12   4  15       94.91       78.18     30.05 o 
 -10   4  15      127.89      139.86     43.65 o 
  -8   4  15      108.37      122.24     32.94 o 
  -6   4  15      203.13      145.19     32.70 o 
  -4   4  15       25.00       47.29     29.22 o 
  -2   4  15        0.10        7.39     25.48 o 
   0   4  15       58.54       85.67     33.90 o 
   2   4  15      161.91       87.96     37.23 o 
   4   4  15        0.40        9.93     24.75 o 
   6   4  15       27.76       49.26     28.04 o 
 -11   5  15        0.85       32.81     30.19 o 
  -9   5  15        0.51        2.16     55.88 o 
  -7   5  15       17.20        7.30     37.37 o 
  -5   5  15        8.56       12.91     63.80 o 
  -3   5  15        3.44       50.13     45.11 o 
 -26   0  16        4.22       -0.30     30.67 o 
 -24   0  16      327.18      295.72     50.58 o 
 -22   0  16      135.08      126.91     50.10 o 
 -20   0  16       76.89      173.09     38.17 o 
 -18   0  16      305.41      389.41     63.47 o 
 -16   0  16      218.86      243.65     33.59 o 
 -14   0  16      105.01       81.58     26.28 o 
 -12   0  16       61.42      108.57     26.15 o 
 -10   0  16       57.24       78.46     24.82 o 
  -8   0  16      255.01      271.21     40.21 o 
  -6   0  16      885.97      956.64     57.84 o 
  -4   0  16       19.77       19.86     18.74 o 
  -2   0  16     1390.92     1411.71     87.90 o 
   0   0  16     2307.96     2229.78    120.48 o 
   2   0  16      596.56      578.52     52.98 o 
   4   0  16     1286.73     1522.99     76.40 o 
   6   0  16       79.87      254.98     52.26 o 
   8   0  16      279.18      435.69     62.05 o 
  10   0  16       36.86       41.15     25.10 o 
  12   0  16        2.53      -22.84    130.30 o 
 -25   1  16       83.31       29.63     24.63 o 
 -23   1  16       68.99       86.66     27.69 o 
 -21   1  16       20.88       23.25     18.45 o 
 -19   1  16      115.10      131.70     28.16 o 
 -17   1  16       24.00       14.00     17.70 o 
 -15   1  16      250.67      296.51     29.84 o 
 -13   1  16       34.89       62.37     29.09 o 
 -11   1  16        8.26        6.50     13.67 o 
  -9   1  16       86.91      114.31     22.09 o 
  -7   1  16     1836.33     1918.68     55.44 o 
  -5   1  16       46.41       36.73     18.43 o 
  -3   1  16       16.22       15.23     16.98 o 
  -1   1  16      398.85      429.29     28.98 o 
   1   1  16      234.62      263.77     28.48 o 
   3   1  16       23.31       49.70     19.85 o 
   5   1  16        1.55       19.23     17.77 o 
   7   1  16       10.65       37.02     19.20 o 
   9   1  16       23.35       31.51     18.92 o 
  11   1  16       47.86      126.20     37.02 o 
 -24   2  16       58.35       46.60     23.47 o 
 -22   2  16       43.10       33.98     26.41 o 
 -20   2  16       16.93      -14.34     18.59 o 
 -18   2  16       65.80       53.04     24.08 o 
 -16   2  16      141.90      146.88     31.39 o 
 -14   2  16      149.70      112.50     27.03 o 
 -12   2  16       19.25       13.61     19.91 o 
 -10   2  16        1.56       -2.83     21.19 o 
  -8   2  16      457.68      469.88     28.74 o 
  -6   2  16      782.05      815.82     42.06 o 
  -4   2  16     1769.90     1784.70     57.37 o 
  -2   2  16       70.01       60.57     18.35 o 
   0   2  16       64.44       70.25     20.63 o 
   2   2  16      641.44      592.99     32.30 o 
   4   2  16       39.66       51.77     22.17 o 
   6   2  16       85.77       57.40     21.61 o 
   8   2  16        1.59        4.57     16.78 o 
  10   2  16        1.57       36.98     73.82 o 
 -21   3  16        0.67       25.76     24.25 o 
 -19   3  16      121.38       71.08     27.84 o 
 -17   3  16        0.53       17.48     25.97 o 
 -15   3  16        3.49       27.56     20.42 o 
 -13   3  16       21.26       -3.64     20.38 o 
 -11   3  16        1.62       -7.75     25.28 o 
  -9   3  16      131.47      171.91     37.86 o 
  -7   3  16      128.22      102.24     22.26 o 
  -5   3  16        8.22        9.50     14.45 o 
  -3   3  16      318.85      187.62     33.13 o 
  -1   3  16      269.46      330.16     55.35 o 
   1   3  16        0.65       -7.03     22.62 o 
   3   3  16       43.16       59.55     27.57 o 
   5   3  16       17.61       28.68     22.28 o 
   7   3  16       37.31       53.14     29.91 o 
 -18   4  16        0.06      -32.23     32.04 o 
 -16   4  16        3.60       15.38     30.88 o 
 -14   4  16       99.20      103.08     33.16 o 
 -12   4  16       28.15       36.28     28.03 o 
 -10   4  16        4.36       36.92     33.62 o 
  -8   4  16        0.03       27.98     33.01 o 
  -6   4  16       63.65      137.83     26.78 o 
  -4   4  16       76.76       79.86     28.61 o 
  -2   4  16      296.52      316.86     93.64 o 
   0   4  16        0.19       18.38     20.18 o 
   2   4  16       25.33       49.58     30.72 o 
   4   4  16        5.21       55.36     52.55 o 
 -25   1  17       20.41       27.36     26.18 o 
 -23   1  17        4.34       -9.03     22.48 o 
 -21   1  17       30.41       17.72     25.07 o 
 -19   1  17      191.32      160.35     25.27 o 
 -17   1  17       11.62        7.56     16.37 o 
 -15   1  17       54.12       70.39     22.66 o 
 -13   1  17      246.11      280.90     26.24 o 
 -11   1  17      301.94      344.43     23.13 o 
  -9   1  17      708.58      776.52     44.33 o 
  -7   1  17      402.59      389.26     35.35 o 
  -5   1  17     1795.98     1969.09     57.75 o 
  -3   1  17      219.73      279.85     34.92 o 
  -1   1  17      136.70      121.39     23.51 o 
   1   1  17       44.65       15.33     17.77 o 
   3   1  17      189.48      112.75     23.67 o 
   5   1  17        0.15        9.69     16.93 o 
   7   1  17      152.69      100.24     24.98 o 
   9   1  17       37.34       49.82     24.79 o 
 -24   2  17        1.26       75.22     37.43 o 
 -22   2  17       39.68      -24.09     29.64 o 
 -20   2  17        0.03       -4.73     21.78 o 
 -18   2  17        1.48       19.93     23.67 o 
 -16   2  17        0.99        6.19     19.80 o 
 -14   2  17       21.78       31.10     18.12 o 
 -12   2  17      371.82      488.35     40.57 o 
 -10   2  17     1012.34     1069.54     56.29 o 
  -8   2  17       29.64       39.31     21.79 o 
  -6   2  17       74.20       63.11     19.09 o 
  -4   2  17      354.23      463.65     37.43 o 
  -2   2  17       26.04       39.48     16.34 o 
   0   2  17       52.80       67.80     24.69 o 
   2   2  17      124.11      176.58     27.19 o 
   4   2  17       30.96       78.83     24.81 o 
   6   2  17      107.74       56.09     21.92 o 
   8   2  17      108.98       97.45     24.10 o 
 -21   3  17      125.11       96.21     39.85 o 
 -19   3  17        4.56       -5.07     20.55 o 
 -17   3  17        4.92       17.36     23.38 o 
 -15   3  17       54.51       28.79     25.89 o 
 -13   3  17       16.11       11.25     20.35 o 
 -11   3  17        3.32        5.68     24.08 o 
  -9   3  17       38.76       36.09     26.42 o 
  -7   3  17      144.39      133.57     24.90 o 
  -5   3  17       57.69       54.69     22.71 o 
  -3   3  17       45.37       76.79     22.73 o 
  -1   3  17      220.34      267.97     38.23 o 
   1   3  17      487.23      669.36     43.15 o 
   3   3  17       44.58       48.48     24.92 o 
   5   3  17       57.07       58.19     25.05 o 
 -16   4  17        5.71       41.91     33.50 o 
 -14   4  17        8.42      -10.48     30.20 o 
 -12   4  17       12.64      -20.12     35.43 o 
 -10   4  17       49.80       29.21     36.36 o 
  -8   4  17       98.51      127.84     33.90 o 
  -6   4  17      147.76      159.79     44.80 o 
  -4   4  17      129.65       98.53     52.30 o 
  -2   4  17      134.32      154.04     49.11 o 
   0   4  17        0.57       11.26     23.42 o 
   2   4  17       23.08       -0.61     23.14 o 
 -24   0  18       10.17       -8.53     37.08 o 
 -22   0  18      167.72      163.90     50.03 o 
 -20   0  18      106.88       61.04     44.50 o 
 -18   0  18       60.50       31.54     36.58 o 
 -16   0  18      227.13      253.16     49.99 o 
 -14   0  18      567.44      730.89     65.48 o 
 -12   0  18     1321.16     1474.15     85.49 o 
 -10   0  18     1041.00     1163.61     61.28 o 
  -8   0  18     1172.48     1286.97     61.86 o 
  -6   0  18      398.13      493.44     53.39 o 
  -4   0  18     1499.76     1737.84     86.08 o 
  -2   0  18      158.68      274.30     34.30 o 
   0   0  18      210.54      128.55     37.45 o 
   2   0  18      172.99      120.32     37.90 o 
   4   0  18      181.94      171.21     34.15 o 
   6   0  18       12.04       15.85     26.04 o 
   8   0  18       24.03       36.62     33.91 o 
 -25   1  18        0.06       46.59     40.56 o 
 -23   1  18       45.74       74.61     29.70 o 
 -21   1  18       39.28       47.95     27.94 o 
 -19   1  18       43.96       29.71     23.55 o 
 -17   1  18       54.10       60.79     21.22 o 
 -15   1  18      206.69      205.74     29.96 o 
 -13   1  18      651.85      723.70     44.16 o 
 -11   1  18      334.08      351.66     33.62 o 
  -9   1  18      128.05      128.58     30.28 o 
  -7   1  18     1346.84     1521.13     55.40 o 
  -5   1  18        3.66       13.74     22.48 o 
  -3   1  18      303.47      381.94     28.47 o 
  -1   1  18       37.44       45.75     21.12 o 
   1   1  18      165.82      259.70     24.49 o 
   3   1  18       34.49       89.96     20.80 o 
   5   1  18       86.05       87.60     22.84 o 
   7   1  18       16.36       12.05     18.25 o 
 -22   2  18      131.44       80.20     44.42 o 
 -20   2  18        0.00        6.77     24.11 o 
 -18   2  18       34.28       23.53     31.15 o 
 -16   2  18        4.49      -14.05     25.53 o 
 -14   2  18        7.65       19.02     26.48 o 
 -12   2  18        4.97       13.95     25.75 o 
 -10   2  18       91.71       86.55     26.92 o 
  -8   2  18       97.77      132.54     25.49 o 
  -6   2  18       29.52       24.88     26.98 o 
  -4   2  18      121.54      122.52     25.04 o 
  -2   2  18        1.50        6.90     16.06 o 
   0   2  18       71.09       12.35     19.35 o 
   2   2  18       55.02       52.93     20.47 o 
   4   2  18        0.24        2.64     21.32 o 
   6   2  18       24.20       24.56     34.97 o 
 -21   3  18        0.00        9.20     28.22 o 
 -19   3  18        9.17       36.46     28.83 o 
 -17   3  18       54.13       15.39     22.71 o 
 -15   3  18        0.43       -8.89     18.05 o 
 -13   3  18      188.68      154.26     34.20 o 
 -11   3  18        0.11       13.82     22.75 o 
  -9   3  18       77.90       65.29     35.83 o 
  -7   3  18      120.58      101.22     36.24 o 
  -5   3  18      312.82      286.30     37.76 o 
  -3   3  18      222.41      224.85     43.00 o 
  -1   3  18      405.75      467.58     69.63 o 
   1   3  18        0.18       -9.76     22.64 o 
   3   3  18       30.79       23.61     25.81 o 
   5   3  18       24.36       -3.19     21.23 o 
 -16   4  18       31.05       60.31     29.58 o 
 -14   4  18        7.34       53.65     44.98 o 
 -12   4  18       15.30        8.75     35.70 o 
 -10   4  18        6.59       83.29     43.60 o 
  -8   4  18        5.43       48.63     39.67 o 
  -6   4  18       15.45       12.68     28.38 o 
  -4   4  18      122.26       75.11     41.88 o 
  -2   4  18      203.10      205.47     73.94 o 
   0   4  18        4.77       25.37     28.16 o 
 -23   1  19        8.94       25.90     21.08 o 
 -21   1  19        2.00       25.46     27.44 o 
 -19   1  19       56.83       73.71     28.32 o 
 -17   1  19      139.25      140.13     34.56 o 
 -15   1  19      173.85      167.74     41.91 o 
 -13   1  19        4.63       18.17     25.51 o 
 -11   1  19      335.80      319.41     30.07 o 
  -9   1  19      572.95      510.44     36.86 o 
  -7   1  19      159.40      175.33     33.05 o 
  -5   1  19      579.30      571.95     44.39 o 
  -3   1  19       54.37       65.02     28.26 o 
  -1   1  19      141.71      137.21     35.48 o 
   1   1  19      332.75      403.48     34.66 o 
   3   1  19       35.73       26.27     23.02 o 
   5   1  19        6.40       14.32     19.28 o 
   7   1  19       76.54       45.70     21.69 o 
 -22   2  19        3.55       -2.36     24.14 o 
 -20   2  19       13.41        7.36     20.41 o 
 -18   2  19       82.99       84.60     28.98 o 
 -16   2  19      394.47      414.45     32.53 o 
 -14   2  19      113.91      109.40     29.99 o 
 -12   2  19      365.59      458.58     98.52 o 
 -10   2  19      570.92      706.73     44.83 o 
  -8   2  19       55.61       35.93     23.27 o 
  -6   2  19       43.04       58.94     25.25 o 
  -4   2  19      196.63      171.17     41.72 o 
  -2   2  19        4.54       22.00     20.17 o 
   0   2  19       11.71       28.83     22.68 o 
   2   2  19       19.84       31.71     23.65 o 
   4   2  19        1.43        7.12     22.68 o 
 -19   3  19        1.67       47.57     33.94 o 
 -17   3  19        2.76       31.43     28.87 o 
 -15   3  19      112.16      124.99     42.09 o 
 -13   3  19      217.46      266.04     65.90 o 
 -11   3  19      295.98      278.54     58.25 o 
  -9   3  19      268.81      327.89     95.60 o 
  -7   3  19      252.02      103.51     66.14 o 
  -5   3  19       99.52       75.81     38.70 o 
  -3   3  19      108.08       47.52     28.81 o 
  -1   3  19       12.37       16.25     23.26 o 
   1   3  19       23.84       23.23     24.10 o 
   3   3  19       16.41       67.75     31.34 o 
 -12   4  19       10.42       -1.18     28.97 o 
 -10   4  19       38.01        7.02     42.41 o 
  -8   4  19        2.84       19.23     28.54 o 
  -6   4  19       50.91       53.60     40.75 o 
  -4   4  19        0.06       -0.54     32.42 o 
 -24   0  20       71.23       80.25     49.54 o 
 -22   0  20      100.05      202.18     64.17 o 
 -20   0  20      233.22      354.24     42.67 o 
 -18   0  20      367.49      368.83     49.84 o 
 -16   0  20      497.18      583.57     55.15 o 
 -14   0  20       29.74       35.42     30.64 o 
 -12   0  20       21.15        4.94     34.37 o 
 -10   0  20      935.43     1091.84     83.34 o 
  -8   0  20      524.10      531.22     50.52 o 
  -6   0  20       12.72       11.88     25.63 o 
  -4   0  20      106.42       80.53     26.72 o 
  -2   0  20        6.27      -17.46     34.79 o 
   0   0  20        7.10       35.40     27.88 o 
   2   0  20       79.31       40.97     41.22 o 
   4   0  20        8.52       58.33     30.78 o 
   6   0  20       21.84        1.95     24.97 o 
 -23   1  20       60.60      135.43     37.21 o 
 -21   1  20       80.62       87.28     30.14 o 
 -19   1  20      225.23      222.89     52.11 o 
 -17   1  20      204.47      226.08     48.76 o 
 -15   1  20      211.21      186.21     39.46 o 
 -13   1  20      154.69      209.88     28.40 o 
 -11   1  20       22.44        4.53     21.92 o 
  -9   1  20       78.84       43.92     25.97 o 
  -7   1  20       25.76       25.42     19.83 o 
  -5   1  20       66.17       35.95     28.46 o 
  -3   1  20       18.93       10.41     24.90 o 
  -1   1  20        6.77        7.46     21.62 o 
   1   1  20       48.21       18.82     22.15 o 
   3   1  20        0.69        9.56     19.41 o 
   5   1  20        0.64       17.59     20.67 o 
 -20   2  20       27.77       47.42     30.64 o 
 -18   2  20       22.16       81.17     34.76 o 
 -16   2  20        0.32       -7.83     26.89 o 
 -14   2  20       25.26       40.59     32.11 o 
 -12   2  20        3.02       -0.87     22.87 o 
 -10   2  20        5.27        3.72     21.42 o 
  -8   2  20      231.73      102.33     49.97 o 
  -6   2  20       32.23       28.82     30.66 o 
  -4   2  20       28.57       18.11     17.33 o 
  -2   2  20      186.58      117.05     31.56 o 
   0   2  20       26.07       21.07     22.01 o 
   2   2  20        0.07        6.17     20.47 o 
   4   2  20        0.28       16.73     23.89 o 
 -17   3  20       42.32       -1.68     19.95 o 
 -15   3  20       88.65       76.68     33.13 o 
 -13   3  20       28.24       36.34     41.27 o 
 -11   3  20       18.31       30.23     31.42 o 
  -9   3  20        0.82       29.55     19.42 o 
  -7   3  20       22.20       27.99     22.35 o 
  -5   3  20      120.43       81.27     34.96 o 
  -3   3  20       88.55       50.86     30.44 o 
  -1   3  20        5.97       -1.36     24.97 o 
 -21   1  21        4.31       27.49     29.31 o 
 -19   1  21      116.83       89.13     37.54 o 
 -17   1  21        3.39       13.84     25.70 o 
 -15   1  21       11.99       57.94     33.21 o 
 -13   1  21      244.60      305.18     43.00 o 
 -11   1  21      580.52      624.93     47.24 o 
  -9   1  21        7.38        9.43     22.30 o 
  -7   1  21       10.08       16.28     27.83 o 
  -5   1  21      312.14      184.11     52.40 o 
  -3   1  21      273.56      323.85     43.92 o 
  -1   1  21       21.13       57.22     31.44 o 
   1   1  21       27.64       74.63     26.89 o 
   3   1  21       82.58      147.71     35.89 o 
 -20   2  21       31.76       43.98     33.55 o 
 -18   2  21      103.14      103.51     39.08 o 
 -16   2  21       55.56       85.43     47.84 o 
 -14   2  21       24.42      -20.62     31.69 o 
 -12   2  21        9.80        7.10     26.02 o 
 -10   2  21       73.50       53.47     23.92 o 
  -8   2  21        0.30       -8.80     28.50 o 
  -6   2  21        2.92        3.73     22.76 o 
  -4   2  21        0.21       19.06     24.20 o 
  -2   2  21       26.11       13.72     25.30 o 
   0   2  21        0.15       54.07     30.60 o 
   2   2  21        3.85       20.61     27.42 o 
 -15   3  21        3.75       27.02     34.39 o 
 -13   3  21        0.28      -18.70     35.15 o 
 -11   3  21       29.24       60.65     35.80 o 
  -9   3  21       53.74        1.49     20.62 o 
  -7   3  21        6.90       25.06     24.84 o 
  -5   3  21       48.48       30.38     23.81 o 
  -3   3  21        5.94       24.42     24.83 o 
 -22   0  22       91.57      148.70     72.54 o 
 -20   0  22        0.69        4.05     43.63 o 
 -18   0  22       93.82       78.74     52.60 o 
 -16   0  22      282.37      371.03    110.99 o 
 -14   0  22      314.62      337.83     65.65 o 
 -12   0  22      530.01      557.78     62.63 o 
 -10   0  22      165.60      176.94     42.99 o 
  -8   0  22      102.09       99.33     50.38 o 
  -6   0  22        0.21       17.34     31.15 o 
  -4   0  22       14.53       13.85     41.69 o 
  -2   0  22       29.98       23.13     40.61 o 
   0   0  22      206.47      247.17     43.78 o 
   2   0  22      130.80      125.90     39.38 o 
 -21   1  22       18.68       25.79     33.88 o 
 -19   1  22        0.28       14.27     32.84 o 
 -17   1  22       48.32        7.74     26.71 o 
 -15   1  22       10.08      -19.32     32.22 o 
 -13   1  22       44.44       48.11     34.16 o 
 -11   1  22       21.43       31.01     20.27 o 
  -9   1  22        3.95       13.58     28.92 o 
  -7   1  22        4.71       18.93     30.97 o 
  -5   1  22       10.87        4.72     28.50 o 
  -3   1  22        0.24       11.50     22.34 o 
  -1   1  22       32.20       67.43     27.75 o 
   1   1  22       97.69      171.93     28.37 o 
 -18   2  22       19.21       -9.89     21.28 o 
 -16   2  22       63.10       -2.59     28.57 o 
 -14   2  22       70.08       61.17     30.55 o 
 -12   2  22       19.44       74.27     34.27 o 
 -10   2  22       35.16       11.93     27.31 o 
  -8   2  22        6.84        6.35     19.84 o 
  -6   2  22        1.35       10.12     23.16 o 
  -4   2  22      100.73       70.57     38.44 o 
  -2   2  22       21.38        3.30     23.69 o 
 -13   3  22        6.87      -10.06     29.00 o 
 -11   3  22        0.48        5.88     28.11 o 
  -9   3  22       35.55        9.02     18.78 o 
  -7   3  22       59.22       43.42     28.82 o 
 -19   1  23       29.21       28.07     27.41 o 
 -17   1  23      113.39       65.52     30.17 o 
 -15   1  23       24.35       68.71     28.20 o 
 -13   1  23       83.76       60.15     31.92 o 
 -11   1  23       45.08       45.98     30.06 o 
  -9   1  23      210.02      182.64     41.54 o 
  -7   1  23       23.95       61.00     32.20 o 
  -5   1  23        3.41       32.70     34.96 o 
  -3   1  23       43.82       51.77     29.66 o 
  -1   1  23        8.04       13.50     20.05 o 
 -16   2  23        0.02       -3.33     30.84 o 
 -14   2  23       55.21       97.54     42.82 o 
 -12   2  23      232.78      273.01     72.20 o 
 -10   2  23      241.32       -0.35     30.83 o 
  -8   2  23       84.48       39.81     32.53 o 
  -6   2  23       47.11       45.47     43.03 o 
  -4   2  23       37.23       86.61     39.84 o 
 -18   0  24        5.53      -26.78     40.81 o 
 -16   0  24      510.14      317.95     51.17 o 
 -14   0  24       42.94       39.36     54.18 o 
 -12   0  24      128.73      165.47     60.89 o 
 -10   0  24       52.55       71.85     43.76 o 
  -8   0  24      284.39      479.19     70.44 o 
  -6   0  24      187.00      291.58     72.42 o 
  -4   0  24      190.24      219.17     59.63 o 
 -17   1  24        6.41      -15.28     31.22 o 
 -15   1  24       39.01       43.04     28.80 o 
 -13   1  24        0.03       24.07     31.64 o 
 -11   1  24       42.73       66.25     33.57 o 
  -9   1  24        2.36       34.22     32.19 o 
  -7   1  24       39.34       93.44     35.53 o 
  -5   1  24       15.55       27.28     21.36 o 
 -10   2  24       15.50      -17.12     25.57 o 
                                                 
